# Supplementary material for: 4-Hydr­oxy-N-(2,4,6-tribromo­phen­yl)-2H-1,2-benzothia­zine-3-carboxamide 1,1-dioxide
Source: Acta Crystallogr Sect E Struct Rep Online. 2009 Nov 4;65(Pt 12):o2998. doi: 10.1107/S1600536809046029 (PMC2971879; doi:10.1107/S1600536809046029)
Supplement: Supplementary file 1 [file e-65-o2998-sup1.cif]

##############################################################################
###                                                                        ###
###        Electronic paper (Acta Crystallographica Section E)             ###
###                                                                        ###
##############################################################################
#                                                                            #
# This CIF contains the data in a paper accepted for publication in Acta     #
# Crystallographica Section E. It conforms to the requirements of Notes      #
# for Authors for Section E, and has been peer reviewed under the auspices   #
# of the IUCr Commission on Journals.                                        #
#                                                                            #
# Full details of the Crystallographic Information File format               #
# are given in the paper "The Crystallographic Information File (CIF):       #
# a New Standard Archive File for Crystallography" by S. R. Hall, F. H.      #
# Allen and I. D. Brown [Acta Cryst. (1991), A47, 655-685].                  #
#                                                                            #
# The current version of the core CIF dictionary is obtainable from          #
# ftp://ftp.iucr.org/pub/cif_core.dic. The current version number is 2.4.    #
#                                                                            #
# Software is freely available for graphical display of the structure(s) in  #
# this CIF.  For information consult the CIF home page http://www.iucr.org/  #
# cif/home.html                                                              #
#                                                                            #
# This file may be used for bona fide research purposes within the           #
# scientific community so long as proper attribution is given to the journal # 
# article from which it was obtained.                                        #
#                                                                            #
##############################################################################
                                             
data_I
_audit_creation_method     SHELXL-97
_chemical_name_systematic
;
4-Hydroxy-<i>N</i>-(2,4,6-tribromophenyl)-2<i>H</i>-1,2-benzothiazine-3-
carboxamide 1,1-dioxide
;
_chemical_name_common
;
;
_chemical_formula_moiety     'C15 H9 Br3 N2 O4 S'
_chemical_formula_sum     'C15 H9 Br3 N2 O4 S'
_chemical_formula_iupac     'C15 H9 Br3 N2 O4 S'
_chemical_formula_weight     553.03
_chemical_melting_point     ?
_symmetry_cell_setting     triclinic
_symmetry_space_group_name_H-M     'P -1'
_symmetry_space_group_name_hall     '-P 1'
loop_
    _symmetry_equiv_pos_as_xyz
    'x, y, z'
    '-x, -y, -z'
_cell_length_a     7.5082(4)
_cell_length_b     8.7486(6)
_cell_length_c     13.0669(9)
_cell_angle_alpha     83.618(2)
_cell_angle_beta     86.280(2)
_cell_angle_gamma     87.684(2)
_cell_volume     850.72(9)
_cell_formula_units_Z     2
_cell_measurement_reflns_used     5092
_cell_measurement_theta_min     2.34
_cell_measurement_theta_max     24.18
_cell_measurement_temperature     296(2)
_exptl_crystal_description     Needle
_exptl_crystal_colour     'Light yellow'
_exptl_crystal_size_max     0.18
_exptl_crystal_size_mid     0.16
_exptl_crystal_size_min     0.11
_exptl_crystal_density_diffrn     2.159
_exptl_crystal_density_meas     ?
_exptl_crystal_density_method     'not measured'
_exptl_crystal_F_000     532
_exptl_absorpt_coefficient_mu     7.260
_exptl_absorpt_correction_type     multi-scan
_exptl_absorpt_process_details     '(SADABS; Sheldrick,  2007)'
_exptl_absorpt_correction_T_min     0.3549
_exptl_absorpt_correction_T_max     0.5023
_exptl_special_details
;
;
_diffrn_ambient_temperature     296(2)
_diffrn_radiation_type     MoK\a
_diffrn_radiation_wavelength     0.71073
_diffrn_radiation_source     'fine-focus sealed tube'
_diffrn_radiation_monochromator     graphite
_diffrn_measurement_device_type     'Bruker APEXII CCD area-detector'
_diffrn_measurement_method     '\f and \w'
_diffrn_detector_area_resol_mean     ?
_diffrn_reflns_number     16515
_diffrn_reflns_av_R_equivalents     0.0312
_diffrn_reflns_av_sigmaI/netI     0.0367
_diffrn_reflns_theta_min     1.57
_diffrn_reflns_theta_max     27.56
_diffrn_reflns_theta_full     25.00
_diffrn_measured_fraction_theta_max     0.966
_diffrn_measured_fraction_theta_full     0.984
_diffrn_reflns_limit_h_min     -9
_diffrn_reflns_limit_h_max     9
_diffrn_reflns_limit_k_min     -11
_diffrn_reflns_limit_k_max     11
_diffrn_reflns_limit_l_min     -16
_diffrn_reflns_limit_l_max     16
_diffrn_standards_number     ?
_diffrn_standards_interval_count     ?
_diffrn_standards_interval_time     ?
_diffrn_standards_decay_%     ?
_refine_special_details
;
Refinement of <i>F</i>^2^ against ALL reflections. The weighted <i>R</i>-factor
<i>wR</i> and goodness of fit <i>S</i> are based on <i>F</i>^2^, conventional
<i>R</i>-factors <i>R</i> are based on <i>F</i>, with <i>F</i> set to zero for
negative <i>F</i>^2^. The threshold expression of <i>F</i>^2^ >
\s(<i>F</i>^2^) is used only for calculating <i>R</i>-factors(gt) <i>etc</i>.
and is not relevant to the choice of reflections for refinement.
<i>R</i>-factors based on <i>F</i>^2^ are statistically about twice as large
as those based on <i>F</i>, and <i>R</i>- factors based on ALL data will be
even larger.
;
_reflns_number_total     3794
_reflns_number_gt     2599
_reflns_threshold_expression     I>2\s(I)
_refine_ls_structure_factor_coef     Fsqd
_refine_ls_matrix_type     full
_refine_ls_R_factor_all     0.0755
_refine_ls_R_factor_gt     0.0427
_refine_ls_wR_factor_gt     0.0979
_refine_ls_wR_factor_ref     0.1155
_refine_ls_goodness_of_fit_ref     1.012
_refine_ls_restrained_S_all     1.012
_refine_ls_number_reflns     3794
_refine_ls_number_parameters     227
_refine_ls_number_restraints     0
_refine_ls_hydrogen_treatment     'constr'
_refine_ls_weighting_scheme     calc
_refine_ls_weighting_details
         'calc w=1/[\s^2^(Fo^2^)+(0.0490P)^2^+2.0189P] where P=(Fo^2^+2Fc^2^)/3'
_atom_sites_solution_hydrogens     geom
_atom_sites_solution_primary     direct
_atom_sites_solution_secondary     difmap
_refine_ls_shift/su_max     0.000
_refine_ls_shift/su_mean     0.000
_refine_diff_density_max     1.159
_refine_diff_density_min     -0.628
_refine_ls_extinction_method     none
_refine_ls_extinction_coef     ?
loop_
    _atom_type_symbol
    _atom_type_description
    _atom_type_scat_dispersion_real
    _atom_type_scat_dispersion_imag
    _atom_type_scat_source
    'C' 'C' 0.0033 0.0016
                         'International Tables Vol C Tables 4.2.6.8 and 6.1.1.4'
    'H' 'H' 0.0000 0.0000
                         'International Tables Vol C Tables 4.2.6.8 and 6.1.1.4'
    'N' 'N' 0.0061 0.0033
                         'International Tables Vol C Tables 4.2.6.8 and 6.1.1.4'
    'O' 'O' 0.0106 0.0060
                         'International Tables Vol C Tables 4.2.6.8 and 6.1.1.4'
    'S' 'S' 0.1246 0.1234
                         'International Tables Vol C Tables 4.2.6.8 and 6.1.1.4'
    'Br' 'Br' -0.2901 2.4595
                         'International Tables Vol C Tables 4.2.6.8 and 6.1.1.4'
_computing_data_collection     'APEX2 (Bruker, 2007)'
_computing_cell_refinement     'SAINT (Bruker, 2007)'
_computing_data_reduction     'SAINT (Bruker, 2007)'
_computing_structure_solution     'SHELXS97 (Sheldrick, 2008)'
_computing_structure_refinement     'SHELXL97 (Sheldrick, 2008)'
_computing_molecular_graphics
                 'PLATON (Spek, 2009) and Mercury (Macrae <i>et al.</i>,  2006)'
_computing_publication_material     'PLATON (Spek, 2009)'
loop_
    _atom_site_type_symbol
    _atom_site_label
    _atom_site_fract_x
    _atom_site_fract_y
    _atom_site_fract_z
    _atom_site_U_iso_or_equiv
    _atom_site_adp_type
    _atom_site_calc_flag
    _atom_site_refinement_flags
    _atom_site_occupancy
    _atom_site_disorder_assembly
    _atom_site_disorder_group
    Br Br1 0.82014(8) 0.13368(9) 0.54929(5) 0.0701(2) Uani d . 1 . .
    Br Br2 0.30934(9) 0.34516(6) 0.26785(4) 0.0603(2) Uani d . 1 . .
    Br Br3 0.17498(9) 0.43843(7) 0.68227(5) 0.0629(2) Uani d . 1 . .
    C C1 0.8054(6) 0.2197(6) 1.0575(4) 0.0373(11) Uani d . 1 . .
    C C2 0.8789(7) 0.2424(6) 1.1475(4) 0.0462(12) Uani d . 1 . .
    H H2 0.9024 0.3412 1.1617 0.055 Uiso calc R 1 . .
    C C3 0.9184(8) 0.1144(8) 1.2182(5) 0.0591(15) Uani d . 1 . .
    H H3 0.9641 0.1286 1.2808 0.071 Uiso calc R 1 . .
    C C4 0.8905(7) -0.0287(8) 1.1956(5) 0.0625(17) Uani d . 1 . .
    H H4A 0.9211 -0.1127 1.2419 0.075 Uiso calc R 1 . .
    C C5 0.8152(6) -0.0538(6) 1.1026(4) 0.0454(12) Uani d . 1 . .
    H H5 0.7971 -0.1533 1.0878 0.055 Uiso calc R 1 . .
    C C6 0.7687(6) 0.0711(5) 1.0339(4) 0.0360(10) Uani d . 1 . .
    C C7 0.6899(6) 0.0507(5) 0.9372(4) 0.0364(10) Uani d . 1 . .
    C C8 0.6194(6) 0.1678(5) 0.8750(4) 0.0354(10) Uani d . 1 . .
    C C9 0.5696(6) 0.1459(6) 0.7707(4) 0.0382(11) Uani d . 1 . .
    C C10 0.4863(6) 0.2808(5) 0.6055(4) 0.0361(10) Uani d . 1 . .
    C C11 0.5909(6) 0.2214(5) 0.5271(4) 0.0392(11) Uani d . 1 . .
    C C12 0.5352(7) 0.2323(6) 0.4267(4) 0.0430(12) Uani d . 1 . .
    H H12 0.6034 0.1874 0.3753 0.052 Uiso calc R 1 . .
    C C13 0.3776(7) 0.3105(5) 0.4054(4) 0.0383(11) Uani d . 1 . .
    C C14 0.2718(7) 0.3729(5) 0.4799(4) 0.0421(12) Uani d . 1 . .
    H H14 0.1655 0.4259 0.4638 0.050 Uiso calc R 1 . .
    C C15 0.3259(6) 0.3557(5) 0.5797(4) 0.0401(11) Uani d . 1 . .
    N N1 0.6041(5) 0.3207(4) 0.9051(3) 0.0383(9) Uani d . 1 . .
    H H1 0.5118 0.3798 0.8931 0.046 Uiso calc R 1 . .
    N N2 0.5404(6) 0.2763(5) 0.7070(3) 0.0430(10) Uani d . 1 . .
    H H2A 0.5560 0.3627 0.7303 0.052 Uiso calc R 1 . .
    O O2 0.9238(5) 0.3836(4) 0.8929(3) 0.0500(9) Uani d . 1 . .
    O O3 0.5570(5) 0.0166(4) 0.7438(3) 0.0492(9) Uani d . 1 . .
    O O4 0.6955(5) -0.0922(4) 0.9118(3) 0.0470(9) Uani d . 1 . .
    H H4 0.6471 -0.0940 0.8575 0.070 Uiso calc R 1 . .
    O O1A 0.7151(5) 0.5147(4) 1.0094(3) 0.0481(9) Uani d . 1 . .
    S S1 0.77172(16) 0.37606(13) 0.96331(10) 0.0381(3) Uani d . 1 . .
loop_
    _atom_site_aniso_label
    _atom_site_aniso_U_11
    _atom_site_aniso_U_22
    _atom_site_aniso_U_33
    _atom_site_aniso_U_12
    _atom_site_aniso_U_13
    _atom_site_aniso_U_23
    Br1 0.0467(3) 0.1064(6) 0.0550(4) 0.0271(3) -0.0078(3) -0.0070(3)
    Br2 0.0949(5) 0.0455(3) 0.0440(3) 0.0073(3) -0.0311(3) -0.0082(2)
    Br3 0.0685(4) 0.0635(4) 0.0548(4) 0.0185(3) 0.0116(3) -0.0145(3)
    C1 0.032(2) 0.046(3) 0.034(3) 0.0044(19) -0.0033(19) -0.005(2)
    C2 0.048(3) 0.052(3) 0.041(3) -0.002(2) -0.008(2) -0.011(2)
    C3 0.051(3) 0.085(5) 0.044(3) -0.008(3) -0.007(3) -0.018(3)
    C4 0.043(3) 0.067(4) 0.070(4) -0.005(3) -0.004(3) 0.024(3)
    C5 0.038(3) 0.050(3) 0.047(3) -0.003(2) -0.003(2) 0.005(2)
    C6 0.029(2) 0.042(3) 0.037(3) 0.0009(19) 0.0021(19) -0.006(2)
    C7 0.035(2) 0.037(3) 0.038(3) 0.0014(19) 0.002(2) -0.007(2)
    C8 0.036(2) 0.037(3) 0.035(3) 0.0008(19) -0.0050(19) -0.013(2)
    C9 0.039(3) 0.041(3) 0.035(3) 0.003(2) -0.004(2) -0.009(2)
    C10 0.043(3) 0.034(2) 0.033(3) -0.002(2) -0.007(2) -0.006(2)
    C11 0.043(3) 0.038(3) 0.037(3) 0.004(2) -0.007(2) -0.005(2)
    C12 0.050(3) 0.042(3) 0.038(3) 0.003(2) 0.002(2) -0.010(2)
    C13 0.047(3) 0.030(2) 0.039(3) -0.001(2) -0.011(2) -0.006(2)
    C14 0.044(3) 0.037(3) 0.046(3) 0.005(2) -0.010(2) -0.004(2)
    C15 0.043(3) 0.035(3) 0.042(3) 0.000(2) 0.005(2) -0.009(2)
    N1 0.040(2) 0.037(2) 0.041(2) 0.0094(17) -0.0127(17) -0.0113(18)
    N2 0.062(3) 0.036(2) 0.033(2) 0.0022(19) -0.0145(19) -0.0089(18)
    O2 0.048(2) 0.050(2) 0.050(2) 0.0003(16) 0.0008(17) 0.0019(17)
    O3 0.067(2) 0.041(2) 0.042(2) -0.0016(17) -0.0091(17) -0.0152(17)
    O4 0.056(2) 0.041(2) 0.047(2) -0.0037(16) 0.0011(17) -0.0202(16)
    O1A 0.053(2) 0.045(2) 0.052(2) 0.0170(16) -0.0234(17) -0.0265(17)
    S1 0.0404(6) 0.0357(6) 0.0399(7) 0.0042(5) -0.0088(5) -0.0094(5)
_geom_special_details
;
All e.s.d.'s (except the e.s.d. in the dihedral angle between two l.s. planes)
are estimated using the full covariance matrix. The cell e.s.d.'s are taken
into account individually in the estimation of e.s.d.'s in distances, angles
and torsion angles; correlations between e.s.d.'s in cell parameters are only
used when they are defined by crystal symmetry. An approximate (isotropic)
treatment of cell e.s.d.'s is used for estimating e.s.d.'s involving l.s.
planes.
;
loop_
    _geom_bond_atom_site_label_1
    _geom_bond_atom_site_label_2
    _geom_bond_site_symmetry_2
    _geom_bond_distance
    _geom_bond_publ_flag
    Br1 C11 . 1.882(5) ?
    Br2 C13 . 1.890(5) ?
    Br3 C15 . 1.886(5) ?
    C1 C2 . 1.368(7) ?
    C1 C6 . 1.411(7) ?
    C1 S1 . 1.757(5) ?
    C2 C3 . 1.405(8) ?
    C2 H2 . 0.9300 ?
    C3 C4 . 1.345(9) ?
    C3 H3 . 0.9300 ?
    C4 C5 . 1.415(8) ?
    C4 H4A . 0.9300 ?
    C5 C6 . 1.383(7) ?
    C5 H5 . 0.9300 ?
    C6 C7 . 1.461(7) ?
    C7 O4 . 1.328(5) ?
    C7 C8 . 1.348(7) ?
    C8 N1 . 1.435(6) ?
    C8 C9 . 1.471(6) ?
    C9 O3 . 1.230(6) ?
    C9 N2 . 1.355(6) ?
    C10 C11 . 1.385(7) ?
    C10 C15 . 1.391(7) ?
    C10 N2 . 1.408(6) ?
    C11 C12 . 1.395(7) ?
    C12 C13 . 1.371(7) ?
    C12 H12 . 0.9300 ?
    C13 C14 . 1.363(7) ?
    C14 C15 . 1.381(7) ?
    C14 H14 . 0.9300 ?
    N1 S1 . 1.628(4) ?
    N1 H1 . 0.8600 ?
    N2 H2A . 0.8600 ?
    O2 S1 . 1.418(4) ?
    O4 H4 . 0.8200 ?
    O1A S1 . 1.450(3) ?
loop_
    _geom_angle_atom_site_label_1
    _geom_angle_atom_site_label_2
    _geom_angle_atom_site_label_3
    _geom_angle_site_symmetry_1
    _geom_angle_site_symmetry_3
    _geom_angle
    _geom_angle_publ_flag
    C2 C1 C6 . . 121.6(5) ?
    C2 C1 S1 . . 119.9(4) ?
    C6 C1 S1 . . 118.2(4) ?
    C1 C2 C3 . . 119.1(5) ?
    C1 C2 H2 . . 120.4 ?
    C3 C2 H2 . . 120.4 ?
    C4 C3 C2 . . 120.2(6) ?
    C4 C3 H3 . . 119.9 ?
    C2 C3 H3 . . 119.9 ?
    C3 C4 C5 . . 121.2(6) ?
    C3 C4 H4A . . 119.4 ?
    C5 C4 H4A . . 119.4 ?
    C6 C5 C4 . . 119.4(5) ?
    C6 C5 H5 . . 120.3 ?
    C4 C5 H5 . . 120.3 ?
    C5 C6 C1 . . 118.3(5) ?
    C5 C6 C7 . . 121.3(5) ?
    C1 C6 C7 . . 120.4(4) ?
    O4 C7 C8 . . 120.9(4) ?
    O4 C7 C6 . . 115.6(4) ?
    C8 C7 C6 . . 123.4(4) ?
    C7 C8 N1 . . 120.9(4) ?
    C7 C8 C9 . . 121.2(4) ?
    N1 C8 C9 . . 117.7(4) ?
    O3 C9 N2 . . 122.8(4) ?
    O3 C9 C8 . . 121.5(4) ?
    N2 C9 C8 . . 115.8(4) ?
    C11 C10 C15 . . 117.4(4) ?
    C11 C10 N2 . . 123.0(4) ?
    C15 C10 N2 . . 119.5(4) ?
    C10 C11 C12 . . 121.3(4) ?
    C10 C11 Br1 . . 121.5(4) ?
    C12 C11 Br1 . . 117.1(4) ?
    C13 C12 C11 . . 118.6(4) ?
    C13 C12 H12 . . 120.7 ?
    C11 C12 H12 . . 120.7 ?
    C14 C13 C12 . . 122.0(5) ?
    C14 C13 Br2 . . 118.1(4) ?
    C12 C13 Br2 . . 119.8(4) ?
    C13 C14 C15 . . 118.5(4) ?
    C13 C14 H14 . . 120.7 ?
    C15 C14 H14 . . 120.7 ?
    C14 C15 C10 . . 122.1(4) ?
    C14 C15 Br3 . . 117.9(4) ?
    C10 C15 Br3 . . 120.0(4) ?
    C8 N1 S1 . . 116.2(3) ?
    C8 N1 H1 . . 121.9 ?
    S1 N1 H1 . . 121.9 ?
    C9 N2 C10 . . 124.8(4) ?
    C9 N2 H2A . . 117.6 ?
    C10 N2 H2A . . 117.6 ?
    C7 O4 H4 . . 109.5 ?
    O2 S1 O1A . . 117.6(2) ?
    O2 S1 N1 . . 108.5(2) ?
    O1A S1 N1 . . 107.9(2) ?
    O2 S1 C1 . . 108.0(2) ?
    O1A S1 C1 . . 111.6(2) ?
    N1 S1 C1 . . 101.9(2) ?
loop_
    _geom_torsion_atom_site_label_1
    _geom_torsion_atom_site_label_2
    _geom_torsion_atom_site_label_3
    _geom_torsion_atom_site_label_4
    _geom_torsion_site_symmetry_1
    _geom_torsion_site_symmetry_2
    _geom_torsion_site_symmetry_3
    _geom_torsion_site_symmetry_4
    _geom_torsion
    _geom_torsion_publ_flag
    C6 C1 C2 C3 . . . . -0.1(7) ?
    S1 C1 C2 C3 . . . . -174.8(4) ?
    C1 C2 C3 C4 . . . . 2.5(8) ?
    C2 C3 C4 C5 . . . . -2.3(9) ?
    C3 C4 C5 C6 . . . . -0.3(8) ?
    C4 C5 C6 C1 . . . . 2.6(7) ?
    C4 C5 C6 C7 . . . . -179.7(5) ?
    C2 C1 C6 C5 . . . . -2.4(7) ?
    S1 C1 C6 C5 . . . . 172.3(3) ?
    C2 C1 C6 C7 . . . . 179.9(4) ?
    S1 C1 C6 C7 . . . . -5.3(6) ?
    C5 C6 C7 O4 . . . . -11.4(6) ?
    C1 C6 C7 O4 . . . . 166.2(4) ?
    C5 C6 C7 C8 . . . . 170.3(5) ?
    C1 C6 C7 C8 . . . . -12.1(7) ?
    O4 C7 C8 N1 . . . . 176.5(4) ?
    C6 C7 C8 N1 . . . . -5.3(7) ?
    O4 C7 C8 C9 . . . . -8.7(7) ?
    C6 C7 C8 C9 . . . . 169.5(4) ?
    C7 C8 C9 O3 . . . . 14.5(7) ?
    N1 C8 C9 O3 . . . . -170.5(4) ?
    C7 C8 C9 N2 . . . . -165.0(4) ?
    N1 C8 C9 N2 . . . . 10.0(6) ?
    C15 C10 C11 C12 . . . . -1.8(7) ?
    N2 C10 C11 C12 . . . . -178.0(5) ?
    C15 C10 C11 Br1 . . . . 174.3(4) ?
    N2 C10 C11 Br1 . . . . -1.9(7) ?
    C10 C11 C12 C13 . . . . 3.3(7) ?
    Br1 C11 C12 C13 . . . . -172.9(4) ?
    C11 C12 C13 C14 . . . . -2.3(8) ?
    C11 C12 C13 Br2 . . . . 173.8(4) ?
    C12 C13 C14 C15 . . . . -0.2(8) ?
    Br2 C13 C14 C15 . . . . -176.4(4) ?
    C13 C14 C15 C10 . . . . 1.8(7) ?
    C13 C14 C15 Br3 . . . . -178.5(4) ?
    C11 C10 C15 C14 . . . . -0.8(7) ?
    N2 C10 C15 C14 . . . . 175.5(4) ?
    C11 C10 C15 Br3 . . . . 179.5(4) ?
    N2 C10 C15 Br3 . . . . -4.2(6) ?
    C7 C8 N1 S1 . . . . 40.0(6) ?
    C9 C8 N1 S1 . . . . -135.0(4) ?
    O3 C9 N2 C10 . . . . 2.5(7) ?
    C8 C9 N2 C10 . . . . -178.0(4) ?
    C11 C10 N2 C9 . . . . -64.1(7) ?
    C15 C10 N2 C9 . . . . 119.8(5) ?
    C8 N1 S1 O2 . . . . 65.2(4) ?
    C8 N1 S1 O1A . . . . -166.3(3) ?
    C8 N1 S1 C1 . . . . -48.6(4) ?
    C2 C1 S1 O2 . . . . 93.0(4) ?
    C6 C1 S1 O2 . . . . -81.8(4) ?
    C2 C1 S1 O1A . . . . -37.8(5) ?
    C6 C1 S1 O1A . . . . 147.4(4) ?
    C2 C1 S1 N1 . . . . -152.7(4) ?
    C6 C1 S1 N1 . . . . 32.4(4) ?
loop_
    _geom_hbond_atom_site_label_D
    _geom_hbond_atom_site_label_H
    _geom_hbond_atom_site_label_A
    _geom_hbond_site_symmetry_A
    _geom_hbond_distance_DH
    _geom_hbond_distance_HA
    _geom_hbond_distance_DA
    _geom_hbond_angle_DHA
    O4 H4 O3 . 0.8200 1.8300 2.561(5) 147.00
    N1 H1 O1A 2_667 0.86 2.29 2.966(5) 136.0
    N2 H2A Br2 2_666 0.86 2.79 3.597(4) 157.0
    O4 H4 Br2 2_656 0.82 2.88 3.403(3) 123.6
data_global
_journal_date_recd_electronic     2009-10-30
_journal_date_accepted     2009-11-02
_journal_name_full     'Acta Crystallographica, Section E'
_journal_year     2009
_journal_volume     65
_journal_issue     12
_journal_page_first     o2998
_journal_page_last     o2998
_journal_paper_category     QO
_journal_coeditor_code     BT5126
_publ_contact_author_name     'Islam Ullah Khan'
_publ_contact_author_address
;
Department of Chemistry, Government College University, Lahore-54000, Pakistan.
;
_publ_contact_author_email     'iukhan.gcu@gmail.com'
_publ_contact_author_fax     ?
_publ_contact_author_phone     '0333 4046740'
_publ_section_title
;\
4-Hydroxy-<i>N</i>-(2,4,6-tribromophenyl)-2<i>H</i>-1,2-benzothiazine-3-\
carboxamide 1,1-dioxide
;
loop_
    _publ_author_name
    _publ_author_footnote
    _publ_author_address
    'Arshad, Muhammad Nadeem' .
;
Department of Chemistry, Government College University, Lahore 54000, Pakistan
;
    'Zia-ur-Rehman, Muhammad' .
;
Applied Chemistry Research Centre, PCSIR Laboratories Complex, Ferozpure Road,
Lahore 54600, Pakistan
;
    'Khan, Islam Ullah' .
;
Department of Chemistry, Government College University, Lahore 54000, Pakistan
;
    'Shafiq, Muhammad' .
;
Department of Chemistry, Government College University, Lahore 54000, Pakistan
;
