# Supplementary material for: 4-Hydr­oxy-N-(2,4,6-tribromo­phen­yl)-2H-1,2-benzothia­zine-3-carboxamide 1,1-dioxide
Source: Acta Crystallogr Sect E Struct Rep Online. 2009 Nov 4;65(Pt 12):o2998. doi: 10.1107/S1600536809046029 (PMC2971879; doi:10.1107/S1600536809046029)
Supplement: Supplementary file 2 [file e-65-o2998-Isup2.hkl]

#
# h,k,l, Fc-squared, Fo-squared, sigma(Fo-squared) and status flag
#
data_I
_shelx_title ' BQ191_0m in P-1'
_shelx_refln_list_code          4
_shelx_F_calc_maximum      187.61
_exptl_crystal_F_000       532.00
_reflns_d_resolution_high  0.7681
 
loop_
 _symmetry_equiv_pos_as_xyz
 'x, y, z'
 '-x, -y, -z'
 
_cell_length_a     7.5082
_cell_length_b     8.7486
_cell_length_c    13.0669
_cell_angle_alpha  83.618
_cell_angle_beta   86.280
_cell_angle_gamma  87.684
 
_shelx_F_squared_multiplier     1.000
 
loop_
 _refln_index_h
 _refln_index_k
 _refln_index_l
 _refln_F_squared_calc
 _refln_F_squared_meas
 _refln_F_squared_sigma
 _refln_observed_status
  -6   1   0      532.50      540.19     14.56 o
  -5   1   0       18.49       16.46      5.50 o
  -4   1   0     3110.36     3076.56     41.31 o
  -3   1   0     3184.66     3531.45     42.03 o
  -2   1   0       40.83       52.33      1.78 o
  -1   1   0      315.88      229.55      3.13 o
   0   1   0     1234.97     1213.67     17.91 o
   1   1   0      241.43      273.54      3.25 o
   2   1   0     8761.96     9624.96     80.22 o
   3   1   0      488.47      459.12      7.22 o
   4   1   0     5308.47     5622.86     74.28 o
   5   1   0      630.55      524.05     17.35 o
  -9   2   0       92.11       99.09     13.33 o
  -8   2   0      358.02      366.18     17.65 o
  -7   2   0     1026.68     1043.93     21.20 o
  -6   2   0       43.86       60.16      6.41 o
  -5   2   0     2275.05     2022.41     26.14 o
  -4   2   0     1034.62     1039.12     13.58 o
  -3   2   0       17.08        4.36      2.63 o
  -2   2   0     2389.48     2580.24     23.83 o
  -1   2   0     5597.96     6304.23     48.34 o
   0   2   0        4.87        2.31      1.70 o
   1   2   0    33864.54    36553.27    274.53 o
   2   2   0     1389.68     1578.84     13.85 o
   3   2   0     1333.31     1266.07     13.62 o
   4   2   0      317.33      318.54      6.52 o
   5   2   0      891.14      870.38     12.44 o
   6   2   0        1.77       -5.84      5.84 o
   7   2   0      835.98      776.90     15.40 o
   8   2   0       24.74       44.95     11.75 o
   9   2   0       41.45       24.24     13.05 o
  -9   3   0      112.97       89.08     15.79 o
  -8   3   0      363.15      417.42     16.11 o
  -7   3   0       21.36       33.89      7.40 o
  -6   3   0     1059.69     1104.80     18.01 o
  -5   3   0     3377.45     3573.59     41.19 o
  -4   3   0      108.49       85.97      4.41 o
  -3   3   0     5135.27     5163.40     53.13 o
  -2   3   0       16.80       18.64      3.99 o
  -1   3   0      228.44      183.50      3.89 o
   0   3   0     1284.94     1390.33     12.57 o
   1   3   0     6804.26     7464.81     60.22 o
   2   3   0        2.57        4.90      3.16 o
   3   3   0     2876.58     3075.37     35.51 o
   4   3   0      366.28      372.20     11.30 o
   5   3   0      186.84      213.04      7.01 o
   6   3   0        4.49       -2.95      5.65 o
   7   3   0      121.17      147.31     11.60 o
   8   3   0        3.54       -3.60     10.93 o
   9   3   0       66.70       68.63     15.45 o
  -8   4   0       74.51       61.29     10.56 o
  -7   4   0       17.36       12.73      9.67 o
  -6   4   0      315.55      291.91     10.36 o
  -5   4   0      111.56       98.83      7.21 o
  -4   4   0     1015.56      943.55     13.19 o
  -3   4   0       10.03       -0.62      2.81 o
  -2   4   0      509.03      482.30      8.49 o
  -1   4   0      223.14      248.12      7.46 o
   0   4   0     5670.59     5249.15     45.91 o
   1   4   0      950.00      954.85     13.38 o
   2   4   0     9464.48     9449.10     84.37 o
   3   4   0      263.65      299.30      7.72 o
   4   4   0      942.83      898.17     12.79 o
   5   4   0       13.10        7.48      5.39 o
   6   4   0        1.98       -2.73      7.54 o
   7   4   0       41.16       29.94      8.49 o
   8   4   0       50.44       44.20     11.22 o
   9   4   0        1.40       12.92     14.50 o
  -8   5   0       87.05       83.15     13.06 o
  -7   5   0       57.89       48.82     21.02 o
  -6   5   0      290.62      308.25     17.69 o
  -5   5   0       77.00      108.34     10.62 o
  -4   5   0     3657.45     3792.83     39.30 o
  -3   5   0      139.67      141.89      6.64 o
  -2   5   0     5192.93     5282.26     52.60 o
  -1   5   0     1013.53     1059.73     14.67 o
   0   5   0        0.66        1.76      4.53 o
   1   5   0        9.30        6.83      3.81 o
   2   5   0     3291.84     3274.33     34.40 o
   3   5   0      321.26      289.95      9.00 o
   4   5   0     1950.40     1881.50     25.89 o
   5   5   0      181.68      202.25     14.65 o
   6   5   0      589.57      553.21     17.70 o
   7   5   0        3.99       -9.50     11.11 o
   8   5   0        0.92      -12.09     12.09 o
  -8   6   0       19.68       23.90     26.07 o
  -7   6   0      118.94      101.56     16.71 o
  -6   6   0       57.65       66.98     12.26 o
  -5   6   0      351.27      368.43     15.29 o
  -4   6   0       41.94       42.66     10.79 o
  -3   6   0     1511.06     1552.67     22.08 o
  -2   6   0      318.68      277.57     10.60 o
  -1   6   0     1014.07      968.83     16.31 o
   0   6   0      198.71      203.60      9.82 o
   1   6   0      212.79      198.24     11.01 o
   2   6   0        0.51        2.24      5.89 o
   3   6   0      728.72      687.84     14.64 o
   4   6   0      223.64      222.35     12.20 o
   5   6   0        4.19      -10.60     10.60 o
   6   6   0       25.54       19.29     11.52 o
   7   6   0        0.06       -7.99     12.42 o
   8   6   0        8.73        8.33     14.82 o
  -7   7   0       48.71       52.29     22.54 o
  -6   7   0      286.94      322.01     21.62 o
  -5   7   0      414.15      383.80     19.73 o
  -4   7   0      434.61      495.48     20.88 o
  -3   7   0     2699.93     2735.65     45.30 o
  -2   7   0     1274.56     1267.60     25.92 o
  -1   7   0     1771.43     1834.15     27.70 o
   0   7   0       87.45       70.50      8.77 o
   1   7   0      291.94      252.92     10.15 o
   2   7   0       53.63       41.20      8.82 o
   3   7   0      634.78      631.26     20.54 o
   4   7   0       50.37       23.63     14.27 o
   5   7   0      130.94      145.73     16.75 o
   6   7   0        4.55       27.48     22.11 o
   7   7   0        0.29       -4.23     27.31 o
  -6   8   0        0.13        3.12     22.71 o
  -5   8   0        6.74      -16.06     16.06 o
  -4   8   0        1.68        6.83     16.21 o
  -3   8   0      106.97       48.52     21.67 o
  -2   8   0      220.12      264.46     17.37 o
  -1   8   0      615.47      557.38     23.52 o
   0   8   0       36.60       53.34     12.65 o
   1   8   0      449.60      410.02     17.71 o
   2   8   0      266.61      305.57     28.87 o
   3   8   0       36.60       19.79     13.10 o
   4   8   0      423.07      416.66     21.96 o
   5   8   0       47.10       67.65     17.95 o
   6   8   0      117.03      112.83     18.88 o
   7   8   0       11.36       13.13     38.28 o
  -5   9   0       12.71       49.36     29.05 o
  -4   9   0       49.10       40.00     23.29 o
  -3   9   0       16.78      -19.10     20.28 o
  -2   9   0      344.56      386.83     25.00 o
  -1   9   0        3.16       14.78     14.23 o
   0   9   0      151.28      194.24     16.42 o
   1   9   0        0.87       10.64     13.30 o
   2   9   0        5.77       -5.78     16.01 o
   3   9   0       36.42       30.03     20.50 o
   4   9   0      278.99      288.22     26.27 o
   5   9   0        2.03        6.93     50.88 o
  -4  10   0        2.02      -19.56     39.20 o
  -3  10   0       24.77       16.50     24.98 o
  -2  10   0      237.66      220.83     28.34 o
  -1  10   0       48.49       76.12     19.99 o
   0  10   0      234.98      246.16     19.37 o
   1  10   0       34.38       33.46     18.75 o
   2  10   0       28.67       25.75     38.78 o
   3  10   0        6.35       13.74     23.46 o
   4  10   0        1.25       15.59     25.34 o
  -1  11   0      120.85      216.17     67.74 o
   0  11   0       16.35       30.96     44.31 o
   1  11   0       86.84       96.58     30.63 o
   2  11   0        8.43       10.58     39.69 o
  -1 -11   1       12.99      -11.33     27.48 o
   0 -11   1       18.91       29.47     27.56 o
   1 -11   1       13.18       30.37     41.21 o
  -4 -10   1        1.18       28.70     26.13 o
  -3 -10   1       63.25       81.75     24.38 o
  -2 -10   1       18.82       43.18     23.78 o
  -1 -10   1       95.00      138.71     21.48 o
   0 -10   1       33.27       26.86     17.35 o
   1 -10   1       40.79       88.84     28.38 o
   2 -10   1      117.86      106.01     26.26 o
   3 -10   1        8.30      -24.41     24.41 o
  -5  -9   1       16.24       14.54     36.51 o
  -4  -9   1      104.94       60.60     23.03 o
  -3  -9   1       12.36        4.26     21.34 o
  -2  -9   1       89.47      122.45     27.70 o
  -1  -9   1        2.71        0.20     14.57 o
   0  -9   1      103.16       39.96     15.15 o
   1  -9   1        7.17       14.73     14.64 o
   2  -9   1      384.66      407.91     23.13 o
   3  -9   1      199.50      273.71     27.04 o
   4  -9   1      418.95      405.65     29.15 o
   5  -9   1      175.97      254.05     26.60 o
  -6  -8   1       27.05       -0.77     17.26 o
  -5  -8   1      122.63       74.86     17.64 o
  -4  -8   1       34.42       39.92     15.50 o
  -3  -8   1       84.12       84.12     13.61 o
  -2  -8   1       44.94       31.38     16.07 o
  -1  -8   1      634.61      742.31     23.59 o
   0  -8   1      696.39      636.09     22.46 o
   1  -8   1       18.23        7.53     12.39 o
   2  -8   1        1.40      -14.21     14.21 o
   3  -8   1       56.06       62.95     20.11 o
   4  -8   1      121.88      138.89     21.34 o
   5  -8   1       50.52       44.89     20.97 o
   6  -8   1       58.92       86.77     22.96 o
  -7  -7   1       10.41        6.34     16.38 o
  -6  -7   1        2.61      -13.53     14.74 o
  -5  -7   1      102.77       83.35     15.33 o
  -4  -7   1      111.15      108.98     15.63 o
  -3  -7   1     1812.35     1801.92     47.22 o
  -2  -7   1        1.61       14.51      8.63 o
  -1  -7   1     1346.92     1340.97     22.79 o
   0  -7   1      807.81      784.86     15.36 o
   1  -7   1       58.71       65.21      9.76 o
   2  -7   1      666.59      641.43     20.34 o
   3  -7   1      207.04      241.02     16.63 o
   4  -7   1      244.78      253.71     17.37 o
   5  -7   1      311.73      337.39     19.00 o
   6  -7   1      170.38      167.25     18.56 o
   7  -7   1        5.29       -5.20     16.14 o
  -8  -6   1        1.90       -7.64     14.27 o
  -7  -6   1       62.50       58.59     12.90 o
  -6  -6   1       55.70       46.22     12.19 o
  -5  -6   1       33.60       20.64     10.77 o
  -4  -6   1        0.54       -8.49      8.49 o
  -3  -6   1     1200.53     1184.25     22.14 o
  -2  -6   1        2.95        3.79      6.08 o
  -1  -6   1     3033.42     2933.68     34.63 o
   0  -6   1      487.50      500.08     11.56 o
   1  -6   1     6363.53     6264.24     66.98 o
   2  -6   1      118.43       99.61      9.69 o
   3  -6   1       75.52       74.96      7.79 o
   4  -6   1       21.46       20.84      9.19 o
   5  -6   1      214.28      204.15     17.82 o
   6  -6   1       45.08       33.03     12.24 o
   7  -6   1       64.11       48.77     15.14 o
  -8  -5   1       26.13       33.74     12.67 o
  -7  -5   1       40.80       37.01     11.50 o
  -6  -5   1       59.92       85.16     11.05 o
  -5  -5   1      158.32      137.98      9.34 o
  -4  -5   1       73.63       79.59      6.51 o
  -3  -5   1      271.35      286.41      8.55 o
  -2  -5   1     2862.28     2796.06     30.14 o
  -1  -5   1        3.05        4.58      3.12 o
   0  -5   1     1815.11     1792.63     21.56 o
   1  -5   1      666.79      778.07     12.46 o
   2  -5   1       44.67       51.47      5.65 o
   3  -5   1      470.17      465.21     11.39 o
   4  -5   1      384.61      389.11     10.20 o
   5  -5   1      938.08     1032.05     22.52 o
   6  -5   1      277.92      283.69     13.39 o
   7  -5   1      660.00      745.77     21.21 o
   8  -5   1        4.66        1.03     14.96 o
  -9  -4   1       14.46       11.02     17.18 o
  -8  -4   1      109.80      132.47     18.30 o
  -7  -4   1       12.36       21.65      8.34 o
  -6  -4   1      659.86      678.85     15.21 o
  -5  -4   1      239.43      209.42      6.83 o
  -4  -4   1      378.90      378.69      8.93 o
  -3  -4   1       72.29       68.52      5.37 o
  -2  -4   1     7454.89     8011.10     72.02 o
  -1  -4   1      281.76      236.70      7.17 o
   0  -4   1     4844.41     5134.79     45.02 o
   1  -4   1     5978.84     5790.52     52.96 o
   2  -4   1     2740.45     2870.98     33.68 o
   3  -4   1     1085.10      919.69     12.83 o
   4  -4   1      357.23      366.18      9.49 o
   5  -4   1        4.37       -4.67      6.97 o
   6  -4   1     1589.27     1568.31     24.90 o
   7  -4   1      452.69      397.36     13.89 o
   8  -4   1      387.00      353.96     14.31 o
  -9  -3   1        6.73       16.53     14.12 o
  -8  -3   1       19.21        6.64     10.32 o
  -7  -3   1       26.98       39.28      9.40 o
  -6  -3   1      119.24      116.01      6.69 o
  -5  -3   1      387.37      416.05      9.63 o
  -4  -3   1      743.92      714.20     14.18 o
  -3  -3   1       86.14      107.84      5.20 o
  -2  -3   1      577.71      544.56      7.70 o
  -1  -3   1     3566.80     3446.63     29.02 o
   0  -3   1      137.71      168.08      3.68 o
   1  -3   1     4802.13     4596.88     38.04 o
   2  -3   1     1655.43     2163.55     22.53 o
   3  -3   1      108.98       94.94      4.80 o
   4  -3   1      270.25      270.33      7.04 o
   5  -3   1       98.15      102.56      5.14 o
   6  -3   1       45.06       63.77      7.40 o
   7  -3   1        2.26        4.55      7.46 o
   8  -3   1        7.96        8.69     10.97 o
   9  -3   1        7.12        4.96     12.08 o
  -9  -2   1       36.50       16.06     15.98 o
  -8  -2   1       11.99       18.45     10.08 o
  -7  -2   1      453.50      447.48     11.28 o
  -6  -2   1      425.50      361.56     10.05 o
  -5  -2   1      469.20      428.26      8.15 o
  -4  -2   1     2801.50     2658.85     27.98 o
  -3  -2   1        2.64        3.59      2.91 o
  -2  -2   1      862.34     1015.86     10.07 o
  -1  -2   1    24812.73    26290.16    197.47 o
   0  -2   1      631.05      919.85      8.52 o
   1  -2   1    30476.63    32436.26    243.47 o
   2  -2   1     6006.61     5987.54     53.39 o
   3  -2   1     2888.99     2669.47     35.82 o
   4  -2   1     1489.36     1429.04     16.40 o
   5  -2   1      824.52      777.93     13.07 o
   6  -2   1      194.51      202.17      9.39 o
   7  -2   1      383.72      323.68     15.84 o
   8  -2   1      113.04      123.99     10.53 o
   9  -2   1       94.86       78.91     14.49 o
  -4  -1   1     1084.91      974.52     20.05 o
  -3  -1   1     4942.99     4536.35     59.91 o
  -2  -1   1      690.71      897.05      8.33 o
  -1  -1   1      963.38      933.96      8.63 o
   0  -1   1       25.74       17.23      1.19 o
   1  -1   1     3445.37     3815.14     34.03 o
   2  -1   1     1404.87     1197.32     10.11 o
   3  -1   1     7204.39     7910.93     73.72 o
   4  -1   1      705.50      647.17      8.66 o
   5  -1   1     2018.12     1867.38     22.17 o
   6  -1   1       62.38       72.51      6.28 o
   7  -1   1      113.56      127.21      9.69 o
   8  -1   1       24.98       12.25     13.81 o
   9  -1   1        5.94       33.87     17.89 o
  -1   0   1     2249.86     2169.47     22.71 o
   0   0   1      346.56       -0.26      0.26 o
   1   0   1      783.59      756.53      7.15 o
   2   0   1    12885.32    13410.91    118.12 o
   3   0   1     3440.01     3760.47     45.15 o
   4   0   1      267.68      232.68      6.86 o
   5   0   1     1374.68     1292.48     28.67 o
   6   0   1      690.28      645.80     19.50 o
   7   0   1       78.84       80.50     13.32 o
   8   0   1      135.19      130.32     13.13 o
   9   0   1      199.52      202.63     17.19 o
  -4   1   1     7920.83     7928.54    145.91 o
  -3   1   1     1345.93     1420.42     17.78 o
  -2   1   1     4839.04     4542.21     40.35 o
  -1   1   1      632.03      530.32      5.40 o
   0   1   1      306.20      280.74      3.67 o
   1   1   1       45.85       82.08      1.90 o
   2   1   1      235.58      206.48      3.65 o
   3   1   1     1669.79     1552.74     15.82 o
   4   1   1     4204.80     4366.53     48.19 o
   5   1   1     1707.45     1778.35     21.16 o
   6   1   1       14.03       20.97      6.64 o
   7   1   1      704.68      719.22     17.85 o
   8   1   1      170.64      154.09     13.99 o
   9   1   1       12.94       14.69     14.76 o
  -9   2   1       11.07       17.54     11.14 o
  -8   2   1       16.90       31.59     10.25 o
  -7   2   1      340.24      347.34     11.97 o
  -6   2   1      118.46      100.33      6.25 o
  -5   2   1      602.93      639.73     12.85 o
  -4   2   1      144.49      136.99      7.50 o
  -3   2   1     1937.63     1872.05     18.94 o
  -2   2   1       12.23       -0.55      2.39 o
  -1   2   1      162.21      214.83      4.13 o
   0   2   1     3196.87     3644.23     28.60 o
   1   2   1    18366.38    19074.07    150.24 o
   2   2   1     2351.69     2331.06     19.86 o
   3   2   1     4522.93     4486.48     43.04 o
   4   2   1     1178.31     1157.01     16.55 o
   5   2   1      864.52      742.74     11.85 o
   6   2   1       19.06       17.11      5.25 o
   7   2   1        1.56       -9.42      9.42 o
   8   2   1        1.76       -5.42     10.54 o
   9   2   1        8.38       25.65     14.99 o
  -9   3   1      130.38      121.56     19.56 o
  -8   3   1      142.83      120.23     14.82 o
  -7   3   1      105.34       93.15      8.12 o
  -6   3   1      328.41      308.81      9.15 o
  -5   3   1     1456.79     1460.96     21.24 o
  -4   3   1       50.22       49.66      4.10 o
  -3   3   1    11598.05    12034.30    120.16 o
  -2   3   1     3707.27     3995.32     38.96 o
  -1   3   1    13765.13    14301.28    113.54 o
   0   3   1     7567.25     7357.75     56.80 o
   1   3   1      478.37      448.11      6.15 o
   2   3   1      223.13      187.13      4.42 o
   3   3   1     6559.65     6415.35     65.58 o
   4   3   1     1031.13     1076.76     13.56 o
   5   3   1     3351.12     3344.06     33.82 o
   6   3   1      406.02      444.15     11.10 o
   7   3   1      282.56      268.89      9.77 o
   8   3   1      170.75      173.06     13.84 o
   9   3   1       12.72       -8.92     13.40 o
  -8   4   1       43.90       47.49     12.58 o
  -7   4   1       14.74        4.88      8.31 o
  -6   4   1      114.64      130.56      8.81 o
  -5   4   1        4.66       -6.12      6.12 o
  -4   4   1      327.73      325.92      7.74 o
  -3   4   1        0.67       -1.16      3.14 o
  -2   4   1     1836.95     1647.33     17.70 o
  -1   4   1     1840.14     1857.66     18.43 o
   0   4   1     2193.88     2144.01     20.74 o
   1   4   1     3483.94     3623.17     34.45 o
   2   4   1      193.46      163.67      5.66 o
   3   4   1      469.49      456.87      9.10 o
   4   4   1      199.19      187.44      8.45 o
   5   4   1        9.86       24.47      5.57 o
   6   4   1        4.46       -4.36      7.83 o
   7   4   1       20.78       22.51      9.86 o
   8   4   1        5.65       -6.01     11.57 o
   9   4   1        5.93       16.15     15.24 o
  -8   5   1      258.86      259.01     14.65 o
  -7   5   1      867.32      839.27     21.64 o
  -6   5   1      209.39      181.04     14.49 o
  -5   5   1     1178.02     1158.38     21.41 o
  -4   5   1     1148.67     1110.99     15.95 o
  -3   5   1       43.35       43.86      5.84 o
  -2   5   1     5039.86     4985.40     46.96 o
  -1   5   1      230.53      225.76      6.84 o
   0   5   1     3596.57     3335.79     34.92 o
   1   5   1      840.16      879.09     15.31 o
   2   5   1       14.42       21.01      6.34 o
   3   5   1      399.04      400.27      9.48 o
   4   5   1      264.80      264.97      8.73 o
   5   5   1      568.15      587.48     15.57 o
   6   5   1      143.35      119.29     11.67 o
   7   5   1       34.57       28.95     12.49 o
   8   5   1        0.60        2.07     13.28 o
  -8   6   1      209.52      256.86     30.90 o
  -7   6   1        1.47      -12.48     12.48 o
  -6   6   1      538.13      581.34     27.59 o
  -5   6   1      333.44      326.90     22.90 o
  -4   6   1       17.53       17.47     10.32 o
  -3   6   1     1048.44     1019.32     17.37 o
  -2   6   1       79.91       50.99      6.54 o
  -1   6   1       85.20       66.41      6.09 o
   0   6   1      860.30      776.28     15.92 o
   1   6   1      218.47      208.55      7.70 o
   2   6   1     1544.48     1550.70     20.26 o
   3   6   1      224.99      239.19      9.25 o
   4   6   1        5.59        2.65      8.87 o
   5   6   1      136.03      154.24     15.17 o
   6   6   1       34.29       33.83     11.78 o
   7   6   1       19.03       28.55     13.50 o
   8   6   1        1.19       13.20     17.63 o
  -7   7   1       31.53       43.53     17.23 o
  -6   7   1       62.68       57.86     20.97 o
  -5   7   1      165.75      177.11     21.50 o
  -4   7   1      189.18      177.81     15.93 o
  -3   7   1      261.54      245.49     12.53 o
  -2   7   1      933.36      851.29     19.61 o
  -1   7   1     1360.98     1379.52     24.02 o
   0   7   1      708.14      684.02     14.72 o
   1   7   1      425.66      437.53     11.77 o
   2   7   1      162.66      141.75     17.76 o
   3   7   1        1.65       -6.63      8.71 o
   4   7   1        1.03        8.83     13.07 o
   5   7   1      238.50      242.86     24.60 o
   6   7   1       37.59       36.21     15.50 o
   7   7   1      110.00      110.88     18.21 o
  -6   8   1       19.14       -7.79     17.39 o
  -5   8   1      261.84      277.64     25.71 o
  -4   8   1      212.55      200.22     18.88 o
  -3   8   1        9.68        9.41     22.29 o
  -2   8   1       91.22       48.69     14.87 o
  -1   8   1      130.44      124.24     13.29 o
   0   8   1     1189.87     1083.43     26.09 o
   1   8   1      393.56      432.54     22.01 o
   2   8   1      664.36      629.84     25.20 o
   3   8   1      103.67       98.42     13.87 o
   4   8   1      206.13      178.36     18.11 o
   5   8   1       18.71       11.74     17.07 o
   6   8   1       19.20       -5.29     17.46 o
   7   8   1       25.49       43.03     24.29 o
  -5   9   1       13.73       65.15     32.69 o
  -4   9   1       26.94       27.97     31.74 o
  -3   9   1        0.30       -0.39     20.80 o
  -2   9   1       16.85       17.79     16.68 o
  -1   9   1        9.47       20.86     14.32 o
   0   9   1      371.24      422.14     20.78 o
   1   9   1        3.20      -16.35     16.35 o
   2   9   1      536.52      575.60     38.63 o
   3   9   1        7.94       26.27     20.93 o
   4   9   1       13.01       28.81     21.38 o
   5   9   1        3.82       17.05     22.55 o
   6   9   1        0.01       13.42     22.69 o
  -4  10   1      202.08      165.57     39.54 o
  -3  10   1       60.58       89.08     36.49 o
  -2  10   1       36.63       32.84     35.39 o
  -1  10   1       47.72       52.94     23.43 o
   0  10   1        6.98        5.11     19.67 o
   1  10   1        8.51      -14.65     19.47 o
   2  10   1      159.36      192.41     62.50 o
   3  10   1        5.03        1.66     23.13 o
   4  10   1       54.09       43.33     25.88 o
  -1  11   1        2.58       28.50     41.44 o
   0  11   1       28.91       46.85     30.21 o
   1  11   1       25.55       71.07     22.98 o
   2  11   1        0.04      -19.56     24.76 o
  -4 -10   2        1.51       26.58     24.59 o
  -3 -10   2        3.08       34.20     25.59 o
  -2 -10   2      102.59      133.08     24.77 o
  -1 -10   2       42.54       16.92     20.36 o
   0 -10   2      197.79      229.49     23.01 o
   1 -10   2        0.69       -4.46     19.50 o
   2 -10   2      137.64      189.82     28.70 o
   3 -10   2        0.41      -17.39     25.57 o
  -5  -9   2        1.30      -20.92     20.92 o
  -4  -9   2       68.42       61.19     22.71 o
  -3  -9   2       38.94       48.73     21.93 o
  -2  -9   2      361.70      300.35     21.63 o
  -1  -9   2       17.88       22.81     16.89 o
   0  -9   2      457.45      502.59     21.05 o
   1  -9   2      125.61      100.21     16.31 o
   2  -9   2      252.59      265.93     20.73 o
   3  -9   2        6.82        5.10     23.00 o
   4  -9   2       30.42       56.13     23.56 o
   5  -9   2      161.11      162.86     26.08 o
  -6  -8   2       28.28        2.37     17.73 o
  -5  -8   2       24.41       32.84     17.66 o
  -4  -8   2      143.77      121.82     17.56 o
  -3  -8   2      156.13      156.27     20.64 o
  -2  -8   2        1.38       -2.05     15.03 o
  -1  -8   2      222.42      231.96     15.11 o
   0  -8   2      169.00      173.06     17.23 o
   1  -8   2      649.86      658.41     22.64 o
   2  -8   2      456.88      394.05     20.21 o
   3  -8   2      247.54      262.29     26.24 o
   4  -8   2        8.53        9.20     19.81 o
   5  -8   2        0.10       -2.60     21.20 o
   6  -8   2       15.18       -3.74     22.09 o
  -7  -7   2        1.48      -12.95     16.73 o
  -6  -7   2        0.01       -4.01     22.80 o
  -5  -7   2      204.46      225.03     28.16 o
  -4  -7   2       38.66       44.81     13.92 o
  -3  -7   2       51.34       68.16     12.36 o
  -2  -7   2        2.08       14.94     11.35 o
  -1  -7   2      321.27      253.69     12.21 o
   0  -7   2      319.92      379.89     13.61 o
   1  -7   2       26.96       26.78     12.39 o
   2  -7   2        7.52       -1.37     11.34 o
   3  -7   2       73.78       74.97     12.36 o
   4  -7   2       43.28       58.32     15.31 o
   5  -7   2        0.68      -11.10     15.30 o
   6  -7   2      248.11      299.56     20.18 o
   7  -7   2        9.93       11.60     17.67 o
  -8  -6   2        0.89       22.14     23.40 o
  -7  -6   2       72.04       57.37     12.94 o
  -6  -6   2        1.17      -11.81     11.81 o
  -5  -6   2      404.92      414.04     15.59 o
  -4  -6   2        5.75        0.33      9.63 o
  -3  -6   2       15.82       17.78      7.30 o
  -2  -6   2       54.32       65.59      8.02 o
  -1  -6   2        4.59       -6.68      6.68 o
   0  -6   2     2685.48     2695.73     30.45 o
   1  -6   2      254.90      226.16      9.07 o
   2  -6   2     2740.55     2748.08     33.42 o
   3  -6   2       40.35       32.98      8.33 o
   4  -6   2     1069.33     1050.41     21.51 o
   5  -6   2      152.70      178.30     13.69 o
   6  -6   2       13.71       -2.41     13.32 o
   7  -6   2      445.74      427.82     20.69 o
  -8  -5   2       12.06        3.45     12.04 o
  -7  -5   2       33.15       40.77     11.35 o
  -6  -5   2        4.44       10.52      9.94 o
  -5  -5   2        6.52        4.38      9.31 o
  -4  -5   2      155.19      156.60      7.23 o
  -3  -5   2      268.71      245.31      7.65 o
  -2  -5   2      505.78      497.15     10.50 o
  -1  -5   2      198.16      193.74      6.90 o
   0  -5   2      606.51      545.25     10.83 o
   1  -5   2       45.15       16.16      4.85 o
   2  -5   2     1089.28      990.80     18.61 o
   3  -5   2       83.57       77.62      6.88 o
   4  -5   2      842.92      814.37     17.97 o
   5  -5   2        4.82        4.78      9.85 o
   6  -5   2      532.86      488.34     17.21 o
   7  -5   2        1.68       -3.81     11.47 o
   8  -5   2       88.19      115.01     13.98 o
  -8  -4   2        9.84       17.00     12.39 o
  -7  -4   2       13.08       11.35      8.36 o
  -6  -4   2      228.92      236.76      9.72 o
  -5  -4   2      827.70      816.60     14.77 o
  -4  -4   2      784.67      811.60     12.28 o
  -3  -4   2     1332.82     1371.67     23.02 o
  -2  -4   2       51.65       44.32      4.41 o
  -1  -4   2     1740.07     1732.35     18.88 o
   0  -4   2     2340.50     2382.70     24.18 o
   1  -4   2     1436.73     1494.20     17.65 o
   2  -4   2     4106.38     4102.79     41.21 o
   3  -4   2     8491.61     8621.47     82.36 o
   4  -4   2      279.03      281.25      7.45 o
   5  -4   2     2040.07     1994.82     29.65 o
   6  -4   2       43.82       55.97      9.82 o
   7  -4   2        0.66        2.51     10.29 o
   8  -4   2       45.94       58.46     11.70 o
  -9  -3   2        5.32       24.84     24.75 o
  -8  -3   2        3.94        3.08     10.27 o
  -7  -3   2       22.95       20.77      9.43 o
  -6  -3   2      117.79      118.83      7.14 o
  -5  -3   2      331.91      315.07      8.76 o
  -4  -3   2      790.94      697.08     10.15 o
  -3  -3   2     2112.66     2036.65     23.10 o
  -2  -3   2     1980.14     1965.75     19.63 o
  -1  -3   2     5512.74     5226.73     45.11 o
   0  -3   2     1183.01     1329.75     12.40 o
   1  -3   2     1079.76     1154.87     12.97 o
   2  -3   2     2874.85     2938.14     29.83 o
   3  -3   2       31.15       26.69      4.30 o
   4  -3   2      861.48      832.57     12.07 o
   5  -3   2     1909.32     1935.15     21.51 o
   6  -3   2      400.97      353.98     11.23 o
   7  -3   2      480.33      450.54     14.72 o
   8  -3   2       53.05       63.30      9.90 o
   9  -3   2       25.60        9.24     13.19 o
  -9  -2   2        0.36        0.25     19.26 o
  -8  -2   2       48.92       41.12     10.21 o
  -7  -2   2       47.69       65.52      7.83 o
  -6  -2   2       35.02       38.89      6.07 o
  -5  -2   2     1499.62     1535.28     18.98 o
  -4  -2   2      115.47      125.19      4.29 o
  -3  -2   2     2134.32     2092.74     21.15 o
  -2  -2   2      166.19      152.91      3.98 o
  -1  -2   2       13.77        6.19      2.10 o
   0  -2   2      443.00      470.71     11.91 o
   1  -2   2       10.26       48.84      2.63 o
   2  -2   2     9134.69     9893.75     87.22 o
   3  -2   2     2690.63     3014.10     34.60 o
   4  -2   2     4116.09     4221.16     43.72 o
   5  -2   2        1.34        7.80      4.30 o
   6  -2   2      370.43      392.28     10.99 o
   7  -2   2      269.78      297.63     10.82 o
   8  -2   2      123.11       83.20     13.10 o
   9  -2   2       33.49       41.65     11.78 o
  -5  -1   2      248.34      274.44     11.34 o
  -4  -1   2      219.92      257.67     12.87 o
  -3  -1   2     9762.53    10038.45     99.79 o
  -2  -1   2    17369.12    18873.36    155.46 o
  -1  -1   2     7021.50     7222.27     57.64 o
   0  -1   2     4695.35     4756.53     40.26 o
   1  -1   2      160.44       94.16      2.48 o
   2  -1   2      101.16       87.31      2.97 o
   3  -1   2     1416.15     1573.16     16.55 o
   4  -1   2     1997.20     1897.41     19.66 o
   5  -1   2      683.34      659.19     14.07 o
   6  -1   2     3921.90     3952.01     45.16 o
   7  -1   2        0.33       10.50      8.50 o
   8  -1   2      595.81      587.52     17.73 o
   9  -1   2       46.48       35.12     21.58 o
  -3   0   2      307.82      318.56      6.89 o
  -2   0   2     5510.75     6184.76     52.19 o
  -1   0   2      791.41      675.87      7.69 o
   0   0   2       99.17      124.12      3.80 o
   1   0   2       56.69       54.33      2.19 o
   2   0   2      576.24      564.14      6.41 o
   3   0   2     1577.68     1754.43     17.01 o
   4   0   2      219.21      189.93      5.17 o
   5   0   2      920.80      984.34     14.98 o
   6   0   2       21.66       16.45      4.88 o
   7   0   2       90.41      109.05      9.82 o
   8   0   2        9.83       11.82      9.74 o
   9   0   2       39.09       33.22     19.62 o
  -5   1   2     1613.32     1453.09     42.20 o
  -4   1   2     3007.34     3127.79     42.25 o
  -3   1   2     2795.10     2995.81     30.90 o
  -2   1   2    18936.49    19876.06    172.81 o
  -1   1   2    29608.66    30380.11    239.27 o
   0   1   2      904.15      789.20      7.86 o
   1   1   2    22956.42    23039.96    173.82 o
   2   1   2     3097.57     3151.30     26.28 o
   3   1   2      212.33      194.87      4.92 o
   4   1   2     5337.21     5480.43     56.24 o
   5   1   2      325.94      313.40      9.81 o
   6   1   2     1582.03     1420.19     19.04 o
   7   1   2      501.93      549.23     19.79 o
   8   1   2       21.40       15.81     11.10 o
   9   1   2      190.06      207.41     20.48 o
  -9   2   2        7.03       19.79     10.59 o
  -8   2   2       24.88       30.57     10.11 o
  -7   2   2       75.38       76.67      8.14 o
  -6   2   2       32.17       41.34      6.07 o
  -5   2   2      969.39      867.68     12.37 o
  -4   2   2      761.87      811.30     10.75 o
  -3   2   2      426.80      432.13      8.43 o
  -2   2   2       14.65       37.60      2.90 o
  -1   2   2     2757.50     2789.87     22.54 o
   0   2   2     2946.18     3134.03     27.54 o
   1   2   2     9018.11     9569.83     76.49 o
   2   2   2       44.51       35.53      2.95 o
   3   2   2     2422.51     2396.24     40.56 o
   4   2   2      175.09      155.18      5.61 o
   5   2   2      404.53      393.36      9.98 o
   6   2   2      118.96      139.54      7.20 o
   7   2   2       13.89       28.51      7.30 o
   8   2   2       20.94       -1.94     12.36 o
   9   2   2       25.70       30.90     14.02 o
  -9   3   2       75.39       72.70     14.67 o
  -8   3   2      315.58      295.98     19.25 o
  -7   3   2      375.14      395.43     22.21 o
  -6   3   2     1792.90     1659.20     23.85 o
  -5   3   2       69.13       50.26      5.62 o
  -4   3   2     1390.87     1362.59     18.22 o
  -3   3   2      907.36      909.90     12.52 o
  -2   3   2      680.44      764.42     10.92 o
  -1   3   2     1715.25     1584.18     16.43 o
   0   3   2     6390.37     7268.65     56.41 o
   1   3   2     4269.80     4069.79     35.82 o
   2   3   2     4944.47     5044.45     43.92 o
   3   3   2      304.63      307.05      7.59 o
   4   3   2       26.05       21.82      4.65 o
   5   3   2      130.55       96.67      5.90 o
   6   3   2      592.86      658.75     15.42 o
   7   3   2       55.47       72.72      8.62 o
   8   3   2      124.58      163.61     11.75 o
   9   3   2       83.31      109.02     15.93 o
  -8   4   2        5.31      -10.88     12.20 o
  -7   4   2     1063.43     1177.28     30.96 o
  -6   4   2      413.46      430.50     13.12 o
  -5   4   2      715.84      715.36     16.38 o
  -4   4   2     5469.50     5164.26     50.74 o
  -3   4   2      526.19      521.63     11.30 o
  -2   4   2      815.40      779.66     10.81 o
  -1   4   2        8.78       15.66      3.69 o
   0   4   2      682.41      639.02      9.64 o
   1   4   2       19.44       21.56      3.55 o
   2   4   2     3146.88     3119.45     30.49 o
   3   4   2      435.00      412.33      9.29 o
   4   4   2      620.22      590.21     16.97 o
   5   4   2        4.99        2.54      6.01 o
   6   4   2        6.97        0.52      8.10 o
   7   4   2       12.48        4.06     11.07 o
   8   4   2      112.56      124.72     13.67 o
   9   4   2       19.07       35.87     16.54 o
  -8   5   2        3.85        7.64     12.18 o
  -7   5   2       33.84       20.45     11.63 o
  -6   5   2        9.62        6.69     10.46 o
  -5   5   2      191.14      163.47      9.81 o
  -4   5   2      172.50      171.13      8.56 o
  -3   5   2        0.85        5.64      5.74 o
  -2   5   2      133.95      154.80      6.28 o
  -1   5   2     1999.85     2106.16     35.21 o
   0   5   2     1670.81     1869.17     23.36 o
   1   5   2     1900.27     1808.50     21.47 o
   2   5   2      215.92      233.52      7.27 o
   3   5   2      746.05      651.65     12.24 o
   4   5   2        6.03       -2.83      4.84 o
   5   5   2       29.83       20.59      8.60 o
   6   5   2       46.09       41.23     11.26 o
   7   5   2       48.50       57.56     12.43 o
   8   5   2        0.27       -1.84     13.68 o
  -8   6   2        7.88      -16.48     26.18 o
  -7   6   2        0.28       -1.50     12.90 o
  -6   6   2      659.39      707.90     35.47 o
  -5   6   2       63.29       54.87     11.45 o
  -4   6   2      424.54      394.15     17.23 o
  -3   6   2     1620.05     1611.75     31.52 o
  -2   6   2        6.41       11.89      6.63 o
  -1   6   2       76.71       84.87      7.69 o
   0   6   2      511.66      477.48     12.00 o
   1   6   2     3104.39     3016.46     35.65 o
   2   6   2      371.73      395.67     10.15 o
   3   6   2     2548.06     2584.17     37.18 o
   4   6   2      213.16      198.76     11.11 o
   5   6   2      350.87      349.97     15.13 o
   6   6   2        0.65        9.62     11.73 o
   7   6   2        9.43       18.36     13.84 o
   8   6   2       28.61        0.82     17.61 o
  -7   7   2        0.11      -16.40     16.71 o
  -6   7   2      231.44      220.80     18.64 o
  -5   7   2       59.60       81.18     15.68 o
  -4   7   2      967.33     1000.36     36.34 o
  -3   7   2      603.77      605.35     20.51 o
  -2   7   2       79.97       91.57     13.04 o
  -1   7   2       85.61       53.43      9.23 o
   0   7   2       14.31       20.91      7.80 o
   1   7   2       80.14      105.06     15.01 o
   2   7   2      218.40      191.56     11.82 o
   3   7   2      690.24      670.86     18.94 o
   4   7   2       23.30       23.43     13.55 o
   5   7   2      174.38      173.62     18.28 o
   6   7   2        3.41       -0.47     15.18 o
   7   7   2       16.46        5.35     17.68 o
  -6   8   2        1.67      -16.99     16.99 o
  -5   8   2      565.61      585.88     25.68 o
  -4   8   2      166.18      164.51     22.95 o
  -3   8   2      141.60      184.07     22.03 o
  -2   8   2     2144.02     2097.35    111.02 o
  -1   8   2      319.61      386.96     25.61 o
   0   8   2      342.72      310.49     25.48 o
   1   8   2       47.66       41.98     19.03 o
   2   8   2        4.30       -8.49     12.42 o
   3   8   2       22.37       58.57     15.68 o
   4   8   2       14.87        7.71     15.48 o
   5   8   2        3.80       18.05     18.71 o
   6   8   2        0.78       19.65     17.42 o
   7   8   2        9.22       18.39     19.42 o
  -5   9   2        0.56       23.78     22.91 o
  -4   9   2       90.43       63.84     23.54 o
  -3   9   2        4.32       24.77     31.13 o
  -2   9   2      425.42      408.88     66.08 o
  -1   9   2       79.99       44.69     21.26 o
   0   9   2      285.93      225.65     19.34 o
   1   9   2       45.22       57.86     14.95 o
   2   9   2       51.34       16.42     17.31 o
   3   9   2       87.52      105.32     22.51 o
   4   9   2       90.28       72.41     25.72 o
   5   9   2        2.41       50.64     24.57 o
   6   9   2        0.87       -1.12     24.11 o
  -4  10   2       22.19       11.37     24.83 o
  -3  10   2       53.34       81.14     25.97 o
  -2  10   2        3.14        7.44     22.87 o
  -1  10   2      270.65      282.24     41.04 o
   0  10   2       87.09       62.00     16.70 o
   1  10   2       19.88       16.81     18.71 o
   2  10   2       22.72        2.89     19.89 o
   3  10   2      106.45      147.14     26.84 o
   4  10   2        0.08        7.79     23.93 o
  -2  11   2       22.80        0.00     37.52 o
  -1  11   2      380.21      380.35     50.46 o
   0  11   2        2.84       28.15     29.66 o
   1  11   2       29.45       66.63     26.41 o
   2  11   2        0.68       -8.04     35.09 o
  -3 -10   3        1.84       39.26     25.70 o
  -2 -10   3       10.71       40.19     23.47 o
  -1 -10   3        0.44       29.39     20.73 o
   0 -10   3        1.56       14.64     20.24 o
   1 -10   3        0.24       -8.35     20.14 o
   2 -10   3      223.58      255.22     30.36 o
   3 -10   3       46.91       56.17     27.20 o
  -5  -9   3        2.47       -0.59     21.65 o
  -4  -9   3      143.41      130.85     23.67 o
  -3  -9   3        7.00       10.38     21.29 o
  -2  -9   3      216.22      204.64     23.53 o
  -1  -9   3       16.75       41.64     16.91 o
   0  -9   3       85.86       92.70     16.50 o
   1  -9   3      125.75      102.55     16.55 o
   2  -9   3        5.33       -4.63     17.33 o
   3  -9   3      130.62      157.20     25.80 o
   4  -9   3       44.81       41.27     38.59 o
   5  -9   3        2.08      -17.28     33.15 o
  -6  -8   3       13.32        0.71     18.61 o
  -5  -8   3        2.33       -5.21     26.05 o
  -4  -8   3       11.83       11.92     18.24 o
  -3  -8   3       98.06       81.70     19.31 o
  -2  -8   3       44.54       23.41     15.18 o
  -1  -8   3       57.33       95.88     14.20 o
   0  -8   3        0.04        0.80     12.96 o
   1  -8   3      564.71      583.94     20.55 o
   2  -8   3       89.38       79.21     16.37 o
   3  -8   3     1260.54     1164.49     41.60 o
   4  -8   3       13.02       33.75     24.94 o
   5  -8   3      256.46      180.33     25.36 o
   6  -8   3       95.29      104.58     23.98 o
  -7  -7   3        4.88       17.15     17.40 o
  -6  -7   3        3.77        7.36     15.65 o
  -5  -7   3       25.82       14.53     16.35 o
  -4  -7   3        3.62       -1.32     15.15 o
  -3  -7   3      286.57      309.52     15.10 o
  -2  -7   3      343.32      320.55     13.81 o
  -1  -7   3      433.64      489.89     16.57 o
   0  -7   3       25.95       12.49     11.29 o
   1  -7   3        2.43        2.82     10.22 o
   2  -7   3       82.05       76.82     10.85 o
   3  -7   3      649.99      767.53     24.93 o
   4  -7   3      110.93      141.94     16.58 o
   5  -7   3      758.40      785.46     29.28 o
   6  -7   3        0.13      -15.94     15.94 o
   7  -7   3      182.05      229.84     21.14 o
  -7  -6   3        1.09       -6.75     12.73 o
  -6  -6   3       95.04       78.29     12.96 o
  -5  -6   3       46.04       33.22     11.76 o
  -4  -6   3      700.87      697.12     22.18 o
  -3  -6   3       19.71       14.40      7.99 o
  -2  -6   3     2028.14     2114.11     29.98 o
  -1  -6   3       76.81       83.21      7.65 o
   0  -6   3      524.68      546.15     14.16 o
   1  -6   3      185.55      193.17      8.97 o
   2  -6   3      629.27      639.73     15.60 o
   3  -6   3       50.70       25.05      8.71 o
   4  -6   3     2012.82     1996.20     36.30 o
   5  -6   3        4.54      -10.79     13.34 o
   6  -6   3      391.72      411.72     19.84 o
   7  -6   3        3.67       -1.64     20.90 o
  -8  -5   3       52.16       65.16     12.98 o
  -7  -5   3       55.32       46.32     11.57 o
  -6  -5   3       50.82       40.57     10.77 o
  -5  -5   3      196.38      185.45     11.84 o
  -4  -5   3      195.86      205.56     13.45 o
  -3  -5   3      140.46      118.05      6.82 o
  -2  -5   3     2397.96     2333.33     26.42 o
  -1  -5   3       17.98       30.17      4.66 o
   0  -5   3     5262.29     5119.37     51.66 o
   1  -5   3      372.97      365.71      9.17 o
   2  -5   3     1257.09     1184.78     17.85 o
   3  -5   3      390.14      441.91     11.78 o
   4  -5   3      530.73      553.21     13.03 o
   5  -5   3       86.27       49.71     10.95 o
   6  -5   3      689.27      616.28     25.01 o
   7  -5   3       20.53       -1.16     12.37 o
   8  -5   3       81.70       83.07     15.99 o
  -8  -4   3       23.20       10.69     12.65 o
  -7  -4   3        4.48        7.10      9.66 o
  -6  -4   3       46.72       22.92      8.43 o
  -5  -4   3       81.00       96.49      8.21 o
  -4  -4   3        0.85       -3.43      5.08 o
  -3  -4   3      255.33      263.14     10.12 o
  -2  -4   3      116.82      100.51      5.63 o
  -1  -4   3      571.22      639.71     10.10 o
   0  -4   3      308.78      295.49      6.83 o
   1  -4   3       67.34       56.35      4.89 o
   2  -4   3      993.24      938.15     14.44 o
   3  -4   3      354.01      388.27      9.26 o
   4  -4   3      246.28      250.87      9.81 o
   5  -4   3      901.91      949.29     19.08 o
   6  -4   3      139.88      149.24     11.49 o
   7  -4   3        1.30       12.22     11.17 o
   8  -4   3       73.17      111.85     13.07 o
  -9  -3   3       36.57       41.99     14.53 o
  -8  -3   3        5.69       25.11     10.30 o
  -7  -3   3      648.93      666.03     15.83 o
  -6  -3   3        0.76       -2.04      6.61 o
  -5  -3   3     1021.36      950.80     15.06 o
  -4  -3   3      371.79      414.08      8.51 o
  -3  -3   3      332.62      332.79      8.20 o
  -2  -3   3      309.25      288.64      6.49 o
  -1  -3   3     9642.86     9890.58     83.52 o
   0  -3   3      177.04      160.01      4.41 o
   1  -3   3     2399.48     2237.86     27.63 o
   2  -3   3     1141.61     1181.94     17.73 o
   3  -3   3       59.90       73.85      4.94 o
   4  -3   3      446.77      458.09     11.84 o
   5  -3   3     1301.76     1287.04     17.56 o
   6  -3   3       30.15       36.74      8.93 o
   7  -3   3     2143.61     2184.36     36.04 o
   8  -3   3      232.72      308.30     13.56 o
   9  -3   3      104.40      108.67     15.31 o
  -9  -2   3       12.35      -11.78     11.78 o
  -8  -2   3        0.33       -5.80     10.76 o
  -7  -2   3      250.98      246.94     11.14 o
  -6  -2   3      553.87      560.88     12.54 o
  -5  -2   3      725.05      636.34     10.90 o
  -4  -2   3      910.69      981.21     11.80 o
  -3  -2   3      959.64      957.18     11.63 o
  -2  -2   3      643.87      635.29      8.90 o
  -1  -2   3        3.02       15.97      2.62 o
   0  -2   3     6148.11     6081.83     49.44 o
   1  -2   3     3433.79     3980.78     34.78 o
   2  -2   3     1617.15     1577.98     16.46 o
   3  -2   3     2816.50     2872.67     33.62 o
   4  -2   3      524.01      578.35     10.04 o
   5  -2   3      203.71      219.86      7.70 o
   6  -2   3      106.92       96.56      8.92 o
   7  -2   3       38.41       19.88      9.92 o
   8  -2   3       29.19       16.82      9.72 o
   9  -2   3       70.16       67.40     16.02 o
  -6  -1   3     1333.01     1267.68     19.98 o
  -5  -1   3      270.32      253.30      6.31 o
  -4  -1   3     2883.77     2907.19     33.03 o
  -3  -1   3       13.86       23.40      2.92 o
  -2  -1   3     3383.39     3548.45     34.51 o
  -1  -1   3     2134.86     2075.45     18.05 o
   0  -1   3    35195.66    36949.92    338.35 o
   1  -1   3      475.26      457.44      8.71 o
   2  -1   3    17989.38    18473.79    153.41 o
   3  -1   3     4416.11     4392.23     45.90 o
   4  -1   3      961.53     1074.37     13.32 o
   5  -1   3      395.13      392.26      7.98 o
   6  -1   3      498.27      495.66     11.73 o
   7  -1   3        0.18       -2.95     10.32 o
   8  -1   3      451.60      478.12     18.29 o
   9  -1   3       84.28      140.66     15.66 o
  -5   0   3      130.47      161.31     11.99 o
  -4   0   3       46.48       52.03      4.07 o
  -3   0   3       47.80       40.27      3.67 o
  -2   0   3      499.81      475.63      8.72 o
  -1   0   3      377.17      359.00      6.61 o
   0   0   3     1553.00     1699.49     16.41 o
   1   0   3     1894.98     2271.97     20.14 o
   2   0   3    15811.96    16608.59    131.68 o
   3   0   3      119.29      135.72      5.99 o
   4   0   3     4080.81     4088.54     40.31 o
   5   0   3      224.30      239.70      7.87 o
   6   0   3      656.30      670.93     13.19 o
   7   0   3       12.45        9.44      6.87 o
   8   0   3       30.83       20.23     15.59 o
   9   0   3       67.95       38.98     15.74 o
  -5   1   3     3825.37     3625.79     57.42 o
  -4   1   3      401.77      366.08      7.54 o
  -3   1   3     4135.85     4331.81     41.55 o
  -2   1   3      158.12      221.53      5.31 o
  -1   1   3     2939.41     3468.90     27.81 o
   0   1   3      988.97     1210.74     11.89 o
   1   1   3     9102.92     9619.88     77.31 o
   2   1   3       37.40       65.12      3.12 o
   3   1   3     3493.94     3215.27     35.02 o
   4   1   3      373.80      403.17      8.78 o
   5   1   3      458.23      435.72     10.04 o
   6   1   3       44.00       50.89      7.00 o
   7   1   3      721.79      662.97     17.22 o
   8   1   3      100.63      119.94     14.21 o
   9   1   3       81.56       95.56     14.58 o
  -9   2   3      237.97      204.81     17.94 o
  -8   2   3      247.47      254.52     17.98 o
  -7   2   3       96.95       65.35      8.99 o
  -6   2   3      598.18      599.04     13.58 o
  -5   2   3     3272.38     3286.19     37.62 o
  -4   2   3      751.15      658.06     10.19 o
  -3   2   3    10113.82     9908.45     92.77 o
  -2   2   3      314.46      369.34      6.77 o
  -1   2   3     6572.36     6853.98     53.20 o
   0   2   3      120.18      163.25      5.25 o
   1   2   3     1553.91     1664.24     15.65 o
   2   2   3      501.66      590.66      8.29 o
   3   2   3     4127.99     4364.97     43.24 o
   4   2   3      541.27      553.42     10.99 o
   5   2   3     1429.73     1408.71     17.47 o
   6   2   3      390.65      415.58     11.50 o
   7   2   3        2.64       13.49      8.90 o
   8   2   3        5.23        8.67     14.04 o
   9   2   3      127.82      124.05     16.58 o
  -9   3   3        0.04      -21.27     21.27 o
  -8   3   3       18.50       45.28     17.27 o
  -7   3   3       91.93       67.19     10.82 o
  -6   3   3      248.06      215.55      8.66 o
  -5   3   3       59.72       41.86      6.20 o
  -4   3   3      559.58      488.62     10.45 o
  -3   3   3       34.89       27.97      4.02 o
  -2   3   3      534.23      685.70     10.05 o
  -1   3   3      826.79      777.22      9.74 o
   0   3   3     3931.74     3697.18     33.13 o
   1   3   3      663.82      641.38      9.38 o
   2   3   3     3612.25     3259.25     31.49 o
   3   3   3      593.66      687.21     13.14 o
   4   3   3      900.22      832.44     20.24 o
   5   3   3       98.08       83.70      6.40 o
   6   3   3       40.85       45.87      8.71 o
   7   3   3       48.25       48.75      9.48 o
   8   3   3       83.41       83.83     14.33 o
   9   3   3       10.96      -16.28     16.28 o
  -8   4   3      319.39      284.68     16.11 o
  -7   4   3      176.51      159.49     10.16 o
  -6   4   3        7.39        1.59     11.61 o
  -5   4   3       86.35       92.69     12.01 o
  -4   4   3     4603.05     4605.71     46.01 o
  -3   4   3       96.99       67.69      5.11 o
  -2   4   3     8476.89     8244.17     78.87 o
  -1   4   3     4681.36     4979.01     44.13 o
   0   4   3     2371.30     2524.64     25.61 o
   1   4   3     2927.61     3089.79     30.59 o
   2   4   3     2475.62     2388.17     24.66 o
   3   4   3       20.42       22.71      5.21 o
   4   4   3     3387.15     3278.41     37.25 o
   5   4   3       15.48       32.04      6.45 o
   6   4   3      880.45      843.06     18.77 o
   7   4   3       98.85      134.73     13.19 o
   8   4   3      170.40      187.23     15.39 o
   9   4   3       43.71       28.19     24.00 o
  -8   5   3        3.72       13.06     12.76 o
  -7   5   3       42.59       36.46     12.03 o
  -6   5   3       27.20       20.63     14.11 o
  -5   5   3      249.65      214.13     12.42 o
  -4   5   3       66.58       68.13      8.53 o
  -3   5   3      829.57      852.70     21.23 o
  -2   5   3     2315.13     2390.30     26.93 o
  -1   5   3      494.63      525.55     11.67 o
   0   5   3     5119.82     5321.82     53.49 o
   1   5   3      143.19      202.64      7.06 o
   2   5   3       12.28       10.90      5.43 o
   3   5   3       21.43       20.19      5.92 o
   4   5   3       64.86       56.40      6.87 o
   5   5   3       73.73       82.10     11.28 o
   6   5   3       27.04       21.11     11.39 o
   7   5   3       15.59        6.89     12.88 o
   8   5   3        9.19       21.43     14.38 o
  -7   6   3      154.43      126.32     14.50 o
  -6   6   3      175.51      182.27     19.09 o
  -5   6   3      247.19      277.01     14.28 o
  -4   6   3      153.35      158.93     12.44 o
  -3   6   3     5310.48     5269.17     57.78 o
  -2   6   3      375.80      385.86     10.68 o
  -1   6   3     6028.85     5874.31     68.38 o
   0   6   3       47.83       50.47      6.39 o
   1   6   3     2178.82     2289.79     27.30 o
   2   6   3       63.08       68.47      7.09 o
   3   6   3      113.07       93.66      8.30 o
   4   6   3       65.62       65.28     10.35 o
   5   6   3      285.81      293.03     14.57 o
   6   6   3       69.19       79.32     13.04 o
   7   6   3      102.72       94.75     14.86 o
   8   6   3        4.68       18.07     18.36 o
  -7   7   3      318.28      349.02     21.64 o
  -6   7   3      200.62      171.69     18.14 o
  -5   7   3      395.33      404.50     20.36 o
  -4   7   3      180.52      151.94     16.22 o
  -3   7   3      315.31      280.57     15.05 o
  -2   7   3       23.25        6.41      8.96 o
  -1   7   3     1145.02     1077.59     20.75 o
   0   7   3       32.50       28.91      7.59 o
   1   7   3     2312.99     2119.32     28.54 o
   2   7   3       62.06       49.12      8.27 o
   3   7   3      494.43      415.76     18.99 o
   4   7   3      118.01      109.78     16.07 o
   5   7   3       16.30        5.21     17.43 o
   6   7   3       18.80       15.35     16.79 o
   7   7   3        6.11       16.91     18.37 o
  -6   8   3        1.79      -15.53     17.11 o
  -5   8   3        3.40        6.31     16.69 o
  -4   8   3       10.06      -15.95     16.91 o
  -3   8   3       52.48       34.60     15.97 o
  -2   8   3      812.36      853.77     28.59 o
  -1   8   3       31.09       26.53     12.39 o
   0   8   3      654.22      665.67     23.28 o
   1   8   3       52.22       43.83     13.27 o
   2   8   3      115.91      108.18     13.93 o
   3   8   3       17.07       26.55     15.28 o
   4   8   3      175.12      163.74     20.29 o
   5   8   3        2.31       11.58     16.59 o
   6   8   3      100.47      101.57     18.78 o
   7   8   3       15.23       15.45     20.57 o
  -5   9   3        0.15      -20.79     20.79 o
  -4   9   3      142.71      163.30     26.03 o
  -3   9   3       43.12       48.09     22.90 o
  -2   9   3      278.03      247.15     25.98 o
  -1   9   3        7.06        5.21     16.38 o
   0   9   3      416.51      434.91     20.41 o
   1   9   3      235.05      241.92     18.03 o
   2   9   3      535.44      496.88     26.32 o
   3   9   3        0.11        9.97     23.76 o
   4   9   3        2.46       -3.68     20.76 o
   5   9   3        0.12      -16.85     22.88 o
   6   9   3       53.70       44.89     37.60 o
  -4  10   3        3.71       -1.22     33.53 o
  -3  10   3        2.26       20.83     25.22 o
  -2  10   3        1.70      -10.94     23.43 o
  -1  10   3      350.19      407.03     28.08 o
   0  10   3       73.64       85.04     20.85 o
   1  10   3      460.71      538.27     27.48 o
   2  10   3       57.82       84.15     21.68 o
   3  10   3       86.26      109.38     51.75 o
   4  10   3       11.86       18.56     23.92 o
  -2  11   3       10.34       46.84     39.65 o
  -1  11   3       12.42       10.53     28.56 o
   0  11   3        1.33       44.46     28.33 o
   1  11   3      151.57      259.75     32.25 o
   2  11   3        0.27        7.64     27.18 o
  -3 -10   4        0.83       30.06     26.37 o
  -2 -10   4       21.60       -1.17     25.35 o
  -1 -10   4        2.70      -13.42     34.27 o
   0 -10   4       13.13      -18.10     29.07 o
   1 -10   4       44.22       75.69     24.98 o
   2 -10   4       45.76       41.32     39.67 o
  -5  -9   4        0.00       21.12     34.32 o
  -4  -9   4       46.68       62.07     24.24 o
  -3  -9   4       46.89       61.53     28.94 o
  -2  -9   4       11.14        9.77     21.66 o
  -1  -9   4      168.63      198.22     22.58 o
   0  -9   4      122.22      116.40     17.41 o
   1  -9   4       77.84       75.09     19.62 o
   2  -9   4       14.62       20.44     19.00 o
   3  -9   4        0.19        4.49     23.60 o
   4  -9   4      106.95      103.64     26.02 o
  -6  -8   4        7.72       15.72     21.53 o
  -5  -8   4       47.14       20.04     21.63 o
  -4  -8   4       18.38       -3.46     19.71 o
  -3  -8   4      157.82      113.53     32.82 o
  -2  -8   4        2.81       11.83     15.94 o
  -1  -8   4      467.51      465.43     19.26 o
   0  -8   4       29.46       38.57     17.23 o
   1  -8   4      554.85      556.52     27.78 o
   2  -8   4        0.95        7.26     20.43 o
   3  -8   4       12.59       47.11     20.82 o
   4  -8   4        1.89       12.78     20.27 o
   5  -8   4       70.07      117.43     24.18 o
  -7  -7   4       11.67       35.54     34.86 o
  -6  -7   4       29.38       28.78     16.68 o
  -5  -7   4        8.95       37.31     15.85 o
  -4  -7   4        0.73       -5.62     14.02 o
  -3  -7   4       26.26       25.54     12.02 o
  -2  -7   4      308.99      360.84     15.36 o
  -1  -7   4      830.77      792.31     23.09 o
   0  -7   4      317.59      322.63     15.48 o
   1  -7   4     2177.88     2149.01     39.19 o
   2  -7   4      375.66      385.92     17.02 o
   3  -7   4      607.98      551.01     19.66 o
   4  -7   4       10.86        5.33     17.47 o
   5  -7   4      165.89      212.51     18.75 o
   6  -7   4       16.25       42.57     17.47 o
  -7  -6   4       12.06        7.11     15.34 o
  -6  -6   4      154.38      145.87     13.91 o
  -5  -6   4      132.87      148.21     13.25 o
  -4  -6   4      246.87      287.37     14.84 o
  -3  -6   4       13.74       11.35      9.38 o
  -2  -6   4       12.32        9.80      8.23 o
  -1  -6   4        5.93       12.77      7.30 o
   0  -6   4      693.75      637.11     16.00 o
   1  -6   4      180.71      147.41      9.63 o
   2  -6   4      170.83      158.69     11.13 o
   3  -6   4      615.11      594.71     16.27 o
   4  -6   4        5.57       10.89     13.54 o
   5  -6   4      381.47      347.02     19.10 o
   6  -6   4        0.78        2.89     15.38 o
   7  -6   4      213.83      237.00     19.56 o
  -8  -5   4       60.58       44.74     13.13 o
  -7  -5   4       28.63       31.16     11.74 o
  -6  -5   4      261.77      273.42     13.75 o
  -5  -5   4        8.78        4.59     10.08 o
  -4  -5   4      319.09      354.36     12.23 o
  -3  -5   4       64.66       47.03      6.67 o
  -2  -5   4       50.33       50.18     10.45 o
  -1  -5   4       48.67       32.24      7.13 o
   0  -5   4     2077.05     1972.49     23.78 o
   1  -5   4     1835.71     1680.35     22.69 o
   2  -5   4     1891.88     1910.35     25.21 o
   3  -5   4      842.95      751.73     15.12 o
   4  -5   4        4.42       15.41      8.92 o
   5  -5   4        2.16       -0.03     11.17 o
   6  -5   4     1014.15     1055.39     33.34 o
   7  -5   4      111.09      147.03     16.56 o
   8  -5   4      468.42      467.99     21.61 o
  -8  -4   4        0.48        5.44     10.53 o
  -7  -4   4       22.31       24.45     10.15 o
  -6  -4   4       11.28        4.11      9.29 o
  -5  -4   4       15.81       17.99      7.91 o
  -4  -4   4      897.60      874.22     14.64 o
  -3  -4   4       25.10       13.20      5.81 o
  -2  -4   4      686.89      623.03     11.17 o
  -1  -4   4        7.28        7.99      4.88 o
   0  -4   4        0.32       11.00      4.78 o
   1  -4   4      808.49      741.84     12.23 o
   2  -4   4      591.35      653.48     14.39 o
   3  -4   4      792.97      752.05     13.90 o
   4  -4   4     1106.22     1091.58     16.00 o
   5  -4   4       10.94       16.83     10.08 o
   6  -4   4       17.57       18.79     11.10 o
   7  -4   4       41.08       12.40     12.15 o
   8  -4   4        0.46        4.62     12.98 o
  -8  -3   4       10.09       -6.43     11.05 o
  -7  -3   4      193.72      212.00      9.89 o
  -6  -3   4       21.59       19.24      7.43 o
  -5  -3   4      840.52      877.02     14.97 o
  -4  -3   4      540.50      551.15     10.03 o
  -3  -3   4      279.32      252.83      6.56 o
  -2  -3   4      629.42      676.37      9.97 o
  -1  -3   4     2280.31     2278.16     24.53 o
   0  -3   4       57.02       63.86      4.71 o
   1  -3   4    16577.06    16849.93    157.73 o
   2  -3   4     2057.50     1956.77     20.90 o
   3  -3   4     3790.11     3727.88     41.86 o
   4  -3   4     2587.87     2556.50     32.07 o
   5  -3   4       77.95       82.10      7.93 o
   6  -3   4       80.81       94.89     11.93 o
   7  -3   4      232.88      225.73     16.69 o
   8  -3   4        2.50       18.95     11.77 o
   9  -3   4      197.61      249.18     36.00 o
  -9  -2   4      103.03       77.52     18.76 o
  -8  -2   4       12.03        1.74     12.05 o
  -7  -2   4       22.17       35.66      9.20 o
  -6  -2   4       17.45       15.79      6.31 o
  -5  -2   4     1299.27     1273.59     19.62 o
  -4  -2   4      980.13      979.84     12.50 o
  -3  -2   4     4102.00     4083.91     40.12 o
  -2  -2   4     2187.17     2025.84     28.52 o
  -1  -2   4     2635.72     2840.30     27.39 o
   0  -2   4     8959.23     9422.11     79.67 o
   1  -2   4       40.24       58.69      3.65 o
   2  -2   4        3.92        7.61      3.68 o
   3  -2   4     6111.64     6276.54     64.78 o
   4  -2   4     1731.47     1702.86     30.75 o
   5  -2   4     2403.71     2267.41     26.82 o
   6  -2   4      237.93      253.67     11.65 o
   7  -2   4      150.40      155.02     12.47 o
   8  -2   4       61.16       41.78     12.04 o
   9  -2   4       14.49       26.52     17.33 o
  -8  -1   4       46.25       71.73     16.55 o
  -7  -1   4       39.13       60.05     17.77 o
  -6  -1   4       83.18       93.09      9.04 o
  -5  -1   4       41.84       55.00      5.25 o
  -4  -1   4     1888.32     1928.21     21.98 o
  -3  -1   4      200.16      228.36      6.27 o
  -2  -1   4     2285.87     2298.52     32.21 o
  -1  -1   4       13.47       54.28      3.69 o
   0  -1   4        4.12        3.82      2.59 o
   1  -1   4     1402.47     1749.08     16.54 o
   2  -1   4      399.78      419.44      7.22 o
   3  -1   4     2310.21     2323.02     26.55 o
   4  -1   4      299.27      281.73      7.20 o
   5  -1   4      461.01      473.76     10.00 o
   6  -1   4      229.85      195.67      9.96 o
   7  -1   4        0.39       -3.27      8.53 o
   8  -1   4      223.62      244.99     11.12 o
   9  -1   4       47.02       58.78     17.51 o
  -7   0   4      256.16      235.48     20.78 o
  -6   0   4      783.84      890.29     19.45 o
  -5   0   4     1018.77      890.16     15.80 o
  -4   0   4    10040.40    10443.43    123.78 o
  -3   0   4      736.49      770.94     11.15 o
  -2   0   4    16806.56    16714.93    166.35 o
  -1   0   4     3605.30     3697.04     31.57 o
   0   0   4     4806.80     5273.18     46.09 o
   1   0   4      377.78      452.52      7.47 o
   2   0   4      950.54     1048.89     12.22 o
   3   0   4        6.24       14.41      3.95 o
   4   0   4     3089.73     3028.14     31.67 o
   5   0   4     2048.84     2169.22     24.16 o
   6   0   4      727.05      634.53     18.00 o
   7   0   4      890.96      926.98     20.02 o
   8   0   4       24.66       19.04      8.68 o
   9   0   4        7.22       -3.99     14.70 o
  -8   1   4      159.02      144.90     13.74 o
  -7   1   4       25.34       35.61     11.30 o
  -6   1   4     1090.03     1010.89     18.60 o
  -5   1   4       48.50       38.39      5.23 o
  -4   1   4      728.97      696.84     12.02 o
  -3   1   4      665.37      718.42     10.35 o
  -2   1   4     3914.64     4329.25     45.71 o
  -1   1   4      393.11      531.61      7.48 o
   0   1   4      391.65      534.45      7.92 o
   1   1   4        6.21       14.86      4.09 o
   2   1   4     8730.18     9662.15     87.00 o
   3   1   4     2960.18     3035.06     37.02 o
   4   1   4     3959.08     4078.56     41.57 o
   5   1   4     1021.34      989.23     14.47 o
   6   1   4        8.01       11.34      7.80 o
   7   1   4       20.10       21.22      8.82 o
   8   1   4        4.36        2.35      8.51 o
   9   1   4        6.02       -8.71     20.53 o
  -9   2   4      132.83      122.37     14.92 o
  -8   2   4       93.48       66.69     13.61 o
  -7   2   4      228.73      184.12     11.90 o
  -6   2   4      179.17      171.18      6.81 o
  -5   2   4     1581.48     1621.50     26.56 o
  -4   2   4      116.64       92.11      5.46 o
  -3   2   4     6140.97     6162.56     59.39 o
  -2   2   4     2968.91     3052.72     36.19 o
  -1   2   4    17545.00    18047.30    150.49 o
   0   2   4     7576.49     7335.23     59.90 o
   1   2   4     1687.23     2007.06     18.96 o
   2   2   4     3332.15     3137.47     29.26 o
   3   2   4     3064.47     3066.60     34.63 o
   4   2   4      128.72      179.37      8.45 o
   5   2   4     2374.18     2344.26     26.72 o
   6   2   4      871.38      999.60     22.80 o
   7   2   4      445.50      428.16     21.06 o
   8   2   4      269.32      311.33     22.53 o
   9   2   4        2.97        2.35     16.77 o
  -8   3   4       30.92       54.69     15.83 o
  -7   3   4      173.27      183.34     13.14 o
  -6   3   4       25.66       23.34      9.85 o
  -5   3   4       95.24       77.13      6.85 o
  -4   3   4       16.67       17.04      5.17 o
  -3   3   4       29.42       45.98      5.34 o
  -2   3   4     1501.86     1491.63     17.76 o
  -1   3   4     4699.03     5044.47     44.55 o
   0   3   4     1894.94     1730.07     17.06 o
   1   3   4     3673.66     3692.00     33.81 o
   2   3   4     1593.47     1467.23     16.15 o
   3   3   4      180.69      175.13      6.68 o
   4   3   4      139.74      142.30      7.09 o
   5   3   4       10.27       13.92      6.90 o
   6   3   4       28.96       22.67      9.48 o
   7   3   4      181.10      191.06     14.32 o
   8   3   4       11.37       25.78     13.41 o
   9   3   4       62.75       70.62     13.42 o
  -8   4   4      168.58      143.86     15.41 o
  -7   4   4      257.54      238.35     13.10 o
  -6   4   4      508.66      474.60     14.52 o
  -5   4   4      395.24      378.25     14.29 o
  -4   4   4      976.00     1059.52     15.32 o
  -3   4   4      993.98      991.73     15.62 o
  -2   4   4     5578.21     5528.33     54.72 o
  -1   4   4      268.41      334.12      7.64 o
   0   4   4     4493.29     4408.84     42.27 o
   1   4   4      715.11      590.06     10.47 o
   2   4   4     1731.39     1691.80     22.02 o
   3   4   4       30.34       25.32      5.77 o
   4   4   4       37.67       34.84      9.01 o
   5   4   4      457.11      442.65     22.13 o
   6   4   4       29.81        0.56     14.80 o
   7   4   4       80.14      113.79     13.84 o
   8   4   4       29.56       64.53     15.28 o
   9   4   4        2.68       16.07     18.21 o
  -8   5   4      371.69      465.58     23.61 o
  -7   5   4        9.93       14.38     12.27 o
  -6   5   4     1372.40     1356.34     27.74 o
  -5   5   4      543.23      526.92     20.38 o
  -4   5   4      729.23      723.47     19.62 o
  -3   5   4     1330.80     1312.40     18.18 o
  -2   5   4       22.35       31.05      7.54 o
  -1   5   4      795.10      906.32     14.50 o
   0   5   4     3221.89     3193.86     41.36 o
   1   5   4      237.54      249.54      7.79 o
   2   5   4     2712.31     2570.11     29.21 o
   3   5   4      292.25      280.72      9.57 o
   4   5   4      214.89      224.24      8.97 o
   5   5   4        0.38      -10.58     10.58 o
   6   5   4       61.39       57.51     13.31 o
   7   5   4      208.01      214.36     16.19 o
   8   5   4        2.77      -11.56     15.12 o
  -7   6   4      124.68      133.41     15.02 o
  -6   6   4       10.54      -12.44     12.44 o
  -5   6   4      658.88      635.59     32.86 o
  -4   6   4      233.70      251.40     14.18 o
  -3   6   4       12.00       -8.30      8.30 o
  -2   6   4      141.93      134.36      8.83 o
  -1   6   4      555.68      485.08     13.56 o
   0   6   4      893.10      859.99     15.23 o
   1   6   4      968.34      885.34     15.65 o
   2   6   4      511.05      459.08     14.42 o
   3   6   4       37.57       32.88      8.05 o
   4   6   4       59.65       46.11     10.48 o
   5   6   4       23.99       18.77     12.00 o
   6   6   4       49.76       59.35     13.79 o
   7   6   4        1.13       17.65     16.91 o
   8   6   4       46.39       56.99     20.69 o
  -7   7   4      141.39      143.89     29.91 o
  -6   7   4       55.38       34.63     16.96 o
  -5   7   4      805.68      833.15     28.82 o
  -4   7   4       30.72       24.44     14.62 o
  -3   7   4      306.28      327.90     15.90 o
  -2   7   4      116.15      120.98     11.38 o
  -1   7   4      181.30      168.94     12.06 o
   0   7   4      300.75      256.61     12.76 o
   1   7   4      624.10      707.40     20.03 o
   2   7   4     1264.45     1241.44     25.56 o
   3   7   4      251.06      247.74     18.16 o
   4   7   4      387.16      335.51     19.91 o
   5   7   4       16.31        2.27     15.04 o
   6   7   4       17.30       22.85     17.09 o
   7   7   4       69.20       62.62     31.89 o
  -6   8   4       82.64       94.31     19.77 o
  -5   8   4        0.54        0.78     17.75 o
  -4   8   4      112.59       86.07     17.90 o
  -3   8   4       71.89       42.61     16.28 o
  -2   8   4       14.05       26.58     15.14 o
  -1   8   4       94.58       92.40     14.03 o
   0   8   4      812.76      772.33     24.54 o
   1   8   4      120.83      140.66     14.87 o
   2   8   4     1256.96     1258.31     30.50 o
   3   8   4       64.90       75.91     17.06 o
   4   8   4      201.27      213.74     24.09 o
   5   8   4        3.51       -2.15     20.76 o
   6   8   4       94.38      108.27     24.05 o
  -5   9   4       25.60       32.22     23.48 o
  -4   9   4      776.50      762.48     37.55 o
  -3   9   4       53.60       69.06     22.40 o
  -2   9   4      183.20      225.88     25.74 o
  -1   9   4       47.68       54.98     17.80 o
   0   9   4        2.51      -12.66     14.00 o
   1   9   4       17.50       14.25     15.08 o
   2   9   4      216.52      247.57     21.53 o
   3   9   4       41.54       47.13     22.83 o
   4   9   4      221.41      223.36     27.95 o
   5   9   4        2.02       21.91     25.46 o
  -4  10   4      211.42      190.16     42.35 o
  -3  10   4      134.71      127.87     27.19 o
  -2  10   4      286.28      268.20     30.39 o
  -1  10   4       50.83       38.27     31.63 o
   0  10   4       92.33       98.99     20.96 o
   1  10   4        2.33      -19.78     19.78 o
   2  10   4        0.19       13.62     20.16 o
   3  10   4        7.38       20.98     25.44 o
   4  10   4        3.25       34.60     26.17 o
  -1  11   4       35.78       12.00     27.25 o
   0  11   4       22.47       30.59     28.29 o
   1  11   4        0.09        3.91     28.22 o
   2  11   4       76.06      100.16     41.71 o
  -2 -10   5       39.82       36.87     24.74 o
  -1 -10   5       33.46       25.26     27.86 o
   0 -10   5       85.44       54.35     41.35 o
   1 -10   5       81.30      113.93     49.83 o
   2 -10   5      143.93      115.91     43.76 o
  -4  -9   5        2.71      -17.27     22.40 o
  -3  -9   5       71.33       74.87     30.96 o
  -2  -9   5        0.30      -12.67     20.68 o
  -1  -9   5       26.00       55.06     18.46 o
   0  -9   5      180.00      169.60     40.60 o
   1  -9   5      104.34      113.77     19.35 o
   2  -9   5      335.27      362.88     30.66 o
   3  -9   5       98.94       66.25     25.62 o
   4  -9   5       19.73       42.41     25.55 o
  -5  -8   5       62.64      109.31     31.20 o
  -4  -8   5      110.01      138.82     23.76 o
  -3  -8   5      144.95      199.88     27.55 o
  -2  -8   5       20.31       -4.51     15.83 o
  -1  -8   5       26.87       57.45     19.45 o
   0  -8   5       32.73       38.28     13.91 o
   1  -8   5       49.50       58.29     15.13 o
   2  -8   5        3.29       -0.08     16.20 o
   3  -8   5       55.21      105.15     23.17 o
   4  -8   5       61.59       76.95     65.76 o
   5  -8   5       33.24       84.55     25.31 o
  -6  -7   5        0.34      -21.44     21.95 o
  -5  -7   5       18.65       29.38     16.49 o
  -4  -7   5      224.14      237.90     18.88 o
  -3  -7   5      114.69      104.08     15.47 o
  -2  -7   5      121.91      110.78     15.80 o
  -1  -7   5       30.16       36.87     12.37 o
   0  -7   5      202.54      212.75     14.44 o
   1  -7   5        7.53       13.69     12.17 o
   2  -7   5     1310.81     1288.97     29.97 o
   3  -7   5       53.81       48.21     20.53 o
   4  -7   5      588.15      559.14     29.31 o
   5  -7   5        9.50       24.74     20.97 o
   6  -7   5       12.24        0.82     21.65 o
  -7  -6   5        6.54       14.35     16.59 o
  -6  -6   5       19.45       36.40     15.60 o
  -5  -6   5       89.12       73.68     15.09 o
  -4  -6   5        8.96        7.21     13.29 o
  -3  -6   5      328.04      325.78     13.72 o
  -2  -6   5      639.25      730.83     21.77 o
  -1  -6   5      354.61      320.37     17.18 o
   0  -6   5       90.80       83.75     11.33 o
   1  -6   5       14.44        0.66      9.62 o
   2  -6   5      444.00      466.08     15.16 o
   3  -6   5        1.92       -9.57      9.57 o
   4  -6   5      286.57      258.28     17.50 o
   5  -6   5       10.35        3.51     15.27 o
   6  -6   5      324.22      302.48     20.76 o
   7  -6   5        0.98       -2.45     17.98 o
  -7  -5   5        7.02       35.43     12.62 o
  -6  -5   5      109.69       72.23     12.03 o
  -5  -5   5      177.74      173.24     12.81 o
  -4  -5   5       93.63       85.18     11.10 o
  -3  -5   5      756.29      880.13     17.36 o
  -2  -5   5       75.46       85.32      7.65 o
  -1  -5   5      287.72      240.84     10.20 o
   0  -5   5        0.01        0.35      6.57 o
   1  -5   5      211.92      263.03      9.53 o
   2  -5   5      796.64      761.02     21.50 o
   3  -5   5     2343.19     2310.50     32.30 o
   4  -5   5      585.21      622.31     17.85 o
   5  -5   5     1050.74     1084.24     26.38 o
   6  -5   5       20.27       26.29     14.31 o
   7  -5   5        0.88       -2.62     15.47 o
   8  -5   5       20.75       65.22     31.55 o
  -8  -4   5        6.49        2.26     11.40 o
  -7  -4   5       43.14       35.17     10.82 o
  -6  -4   5       69.11       81.77     12.75 o
  -5  -4   5      110.46      129.88     11.29 o
  -4  -4   5      997.27      938.73     20.93 o
  -3  -4   5     1530.22     1463.01     19.03 o
  -2  -4   5      979.53      964.46     17.34 o
  -1  -4   5     3549.80     3463.64     39.20 o
   0  -4   5      589.93      567.62     12.08 o
   1  -4   5     2297.08     2229.33     35.29 o
   2  -4   5       40.60       34.17      6.11 o
   3  -4   5      209.14      267.87      9.31 o
   4  -4   5     1109.31     1061.52     17.88 o
   5  -4   5     1592.93     1586.91     30.71 o
   6  -4   5      190.90      183.20     13.77 o
   7  -4   5      582.65      654.10     22.29 o
   8  -4   5        2.14       36.50     15.63 o
  -8  -3   5       16.49       15.37     15.30 o
  -7  -3   5        0.66       -1.27      8.31 o
  -6  -3   5        2.68       -0.69      7.91 o
  -5  -3   5       76.53       96.21      8.42 o
  -4  -3   5      110.99      100.67      6.17 o
  -3  -3   5      760.28      788.17     13.38 o
  -2  -3   5      584.89      629.80     12.65 o
  -1  -3   5     5485.38     5468.18     54.03 o
   0  -3   5      210.96      272.47      7.40 o
   1  -3   5     1731.14     1644.99     19.83 o
   2  -3   5     2248.33     2278.19     25.84 o
   3  -3   5      107.63       90.55      6.57 o
   4  -3   5     1265.08     1262.65     22.77 o
   5  -3   5       46.57       37.67      9.87 o
   6  -3   5       65.24      108.14     13.46 o
   7  -3   5        3.17       -1.45     12.48 o
   8  -3   5      220.84      174.76     15.92 o
  -8  -2   5      142.55      130.34     13.59 o
  -7  -2   5       13.65       19.21     12.04 o
  -6  -2   5     1031.82     1017.17     18.19 o
  -5  -2   5       25.09       33.66      8.52 o
  -4  -2   5      145.99      124.18      6.55 o
  -3  -2   5     3721.56     3628.40     42.51 o
  -2  -2   5      867.30      865.91     13.32 o
  -1  -2   5     1551.95     1570.25     17.44 o
   0  -2   5     6084.87     5870.09     57.52 o
   1  -2   5      184.71      203.94      8.03 o
   2  -2   5     1429.92     1371.99     17.28 o
   3  -2   5      130.43      154.27      6.60 o
   4  -2   5      917.49     1014.46     17.16 o
   5  -2   5      491.54      506.72     12.03 o
   6  -2   5     2680.02     2728.26     44.04 o
   7  -2   5       66.94      115.89     13.39 o
   8  -2   5      740.80      821.70     25.27 o
   9  -2   5      174.26      197.94     15.87 o
  -8  -1   5        8.14      -14.61     19.79 o
  -7  -1   5      168.62      198.25     13.64 o
  -6  -1   5       13.11       20.49      7.08 o
  -5  -1   5      322.01      298.40      9.86 o
  -4  -1   5      209.94      231.91      6.85 o
  -3  -1   5       26.77       39.84      5.80 o
  -2  -1   5      107.96      112.35      5.92 o
  -1  -1   5      202.26      250.55      5.84 o
   0  -1   5     1240.18     1114.97     13.66 o
   1  -1   5       11.13       13.15      3.70 o
   2  -1   5      532.55      523.29      8.89 o
   3  -1   5     1504.04     1709.56     20.40 o
   4  -1   5       10.19        0.53      5.25 o
   5  -1   5      470.03      470.42     10.79 o
   6  -1   5      149.16      138.90     10.31 o
   7  -1   5      174.06      113.72     13.15 o
   8  -1   5       38.99       44.71     12.11 o
   9  -1   5       36.69       19.11     13.04 o
  -9   0   5        2.40      -21.27     21.27 o
  -8   0   5      272.22      272.41     18.13 o
  -7   0   5      129.57      118.74     10.16 o
  -6   0   5      211.31      204.38     10.03 o
  -5   0   5      799.17      728.88     14.31 o
  -4   0   5      404.66      434.07      8.54 o
  -3   0   5       65.88       95.43      6.16 o
  -2   0   5     2566.28     2639.99     29.93 o
  -1   0   5    12278.16    11444.47    108.73 o
   0   0   5     5464.37     5600.32     49.48 o
   1   0   5    16652.10    15954.47    175.05 o
   2   0   5      354.10      420.16      8.34 o
   3   0   5      911.48      789.24     12.92 o
   4   0   5     1859.43     1958.92     25.11 o
   5   0   5      138.30      165.65      7.50 o
   6   0   5      188.97      155.52     10.96 o
   7   0   5      908.16     1015.08     21.59 o
   8   0   5       25.26       20.05     12.14 o
   9   0   5      220.79      246.27     18.20 o
  -8   1   5       18.19       41.38     15.67 o
  -7   1   5        5.19        4.77     10.37 o
  -6   1   5       54.29       65.83      7.24 o
  -5   1   5      687.17      618.52     13.44 o
  -4   1   5      623.37      616.86     11.15 o
  -3   1   5      377.56      331.98      8.10 o
  -2   1   5      373.15      430.72      9.98 o
  -1   1   5        3.34        0.59      4.04 o
   0   1   5     1714.49     1621.66     17.48 o
   1   1   5     9191.81     9297.56     76.31 o
   2   1   5      241.15      286.23      8.69 o
   3   1   5    14827.17    14915.68    140.85 o
   4   1   5       59.25       76.10      6.42 o
   5   1   5     1137.60     1113.93     16.66 o
   6   1   5       14.17       -8.09     10.49 o
   7   1   5       10.04       17.11     11.30 o
   8   1   5       77.69       77.45     13.19 o
   9   1   5        5.40       -2.15     11.90 o
  -8   2   5       51.15       23.62     15.74 o
  -7   2   5      608.82      591.15     26.15 o
  -6   2   5      298.88      277.33      9.76 o
  -5   2   5      257.02      208.10      8.39 o
  -4   2   5     1962.69     1954.91     22.26 o
  -3   2   5      318.23      371.24      8.99 o
  -2   2   5        2.31        0.54      3.49 o
  -1   2   5      620.55      539.52     14.42 o
   0   2   5     3944.06     3813.71     35.05 o
   1   2   5     1371.35     1214.09     13.86 o
   2   2   5     2786.03     2979.11     28.80 o
   3   2   5     1794.52     1877.97     22.79 o
   4   2   5       87.08       97.50      6.82 o
   5   2   5        7.78       -0.68      7.14 o
   6   2   5      184.66      196.30     11.87 o
   7   2   5       50.44       73.91     13.67 o
   8   2   5      213.09      237.40     22.59 o
   9   2   5       41.36       67.55     14.31 o
  -8   3   5      136.41      118.95     14.96 o
  -7   3   5      932.56     1029.70     22.69 o
  -6   3   5       38.77       49.77      8.70 o
  -5   3   5     2476.79     2403.41     34.21 o
  -4   3   5     4330.88     4367.89     44.37 o
  -3   3   5      755.27      751.32     13.54 o
  -2   3   5     4196.97     3930.51     40.35 o
  -1   3   5      698.17      874.14     17.81 o
   0   3   5      251.48      265.40      8.57 o
   1   3   5     1356.56     1331.80     16.48 o
   2   3   5     3305.60     3292.37     31.77 o
   3   3   5     1185.49     1189.10     17.18 o
   4   3   5     2792.49     2755.36     33.46 o
   5   3   5      168.85      152.26      8.38 o
   6   3   5      359.22      394.99     14.44 o
   7   3   5       16.36        8.08     15.47 o
   8   3   5       72.28       89.26     15.52 o
   9   3   5        0.22        0.36     15.54 o
  -8   4   5        0.02       20.29     15.52 o
  -7   4   5        3.59       17.34     12.20 o
  -6   4   5       29.15       51.73     11.61 o
  -5   4   5      122.37      139.01     10.03 o
  -4   4   5      308.17      302.41      9.60 o
  -3   4   5     1226.81     1237.02     18.51 o
  -2   4   5       82.93       63.96      6.19 o
  -1   4   5     1386.94     1363.34     18.03 o
   0   4   5      273.86      285.11      7.52 o
   1   4   5     2775.15     2625.96     30.95 o
   2   4   5      138.58      147.59      7.89 o
   3   4   5     2841.44     2638.54     31.82 o
   4   4   5      250.11      264.39     13.66 o
   5   4   5        9.96        3.25      9.99 o
   6   4   5       47.43       32.51     12.49 o
   7   4   5       92.71       76.61     14.62 o
   8   4   5        0.01      -16.96     17.80 o
   9   4   5       92.86      125.84     37.60 o
  -8   5   5       14.01       11.00     26.41 o
  -7   5   5       96.06       87.03     14.03 o
  -6   5   5      622.14      606.03     21.07 o
  -5   5   5       78.74       84.54     13.24 o
  -4   5   5      620.33      544.14     20.54 o
  -3   5   5     2650.28     2680.90     30.61 o
  -2   5   5      152.73      149.78      8.39 o
  -1   5   5     1272.46     1376.84     19.47 o
   0   5   5      493.18      522.97     11.81 o
   1   5   5     1004.93      944.95     18.01 o
   2   5   5      651.01      641.33     14.23 o
   3   5   5     3634.77     3693.06     43.15 o
   4   5   5      270.92      256.14     10.51 o
   5   5   5     2298.73     2172.03     39.44 o
   6   5   5      100.62       87.79     13.93 o
   7   5   5      274.68      280.77     17.80 o
   8   5   5       11.62      -19.33     19.33 o
  -7   6   5       83.26       68.78     18.53 o
  -6   6   5        0.06        1.00     13.50 o
  -5   6   5        0.14       15.54     12.62 o
  -4   6   5        6.66       10.14     11.94 o
  -3   6   5      125.55      132.16     14.52 o
  -2   6   5        1.06       -7.64      7.64 o
  -1   6   5      644.91      549.03     21.57 o
   0   6   5       38.84       48.17      7.46 o
   1   6   5        6.55       10.01      7.18 o
   2   6   5       13.11       24.46      7.43 o
   3   6   5      349.05      353.59     12.50 o
   4   6   5       27.02       22.26     10.78 o
   5   6   5       82.07       86.56     13.57 o
   6   6   5        0.77        9.86     16.45 o
   7   6   5       46.73       42.31     19.05 o
   8   6   5        1.22       -2.37     21.12 o
  -6   7   5       23.24       32.17     18.01 o
  -5   7   5      452.95      480.32     23.66 o
  -4   7   5      369.44      383.48     20.95 o
  -3   7   5      977.72      932.96     30.90 o
  -2   7   5     1079.89     1086.40     23.88 o
  -1   7   5      178.62      216.08     12.82 o
   0   7   5      505.27      520.76     16.61 o
   1   7   5       97.36       92.53     14.37 o
   2   7   5       86.55      103.19     12.07 o
   3   7   5       38.99       54.47     11.70 o
   4   7   5      339.64      352.50     20.88 o
   5   7   5      142.19      121.36     19.13 o
   6   7   5       31.58       31.29     18.78 o
   7   7   5       25.38       69.45     20.21 o
  -6   8   5      146.03      135.87     27.78 o
  -5   8   5      151.94      153.62     19.45 o
  -4   8   5        0.45      -16.01     16.01 o
  -3   8   5      262.70      250.17     32.06 o
  -2   8   5      665.64      649.00     26.15 o
  -1   8   5      219.34      204.67     17.06 o
   0   8   5     1434.24     1369.33     33.02 o
   1   8   5      429.13      438.05     27.07 o
   2   8   5      228.24      245.86     16.19 o
   3   8   5       18.17       28.85     16.82 o
   4   8   5       10.42       19.35     20.37 o
   5   8   5       57.25       27.69     39.21 o
   6   8   5       50.45       54.07     40.26 o
  -5   9   5       37.44       11.38     32.69 o
  -4   9   5        0.71      -24.18     24.18 o
  -3   9   5       25.55       39.28     22.55 o
  -2   9   5      131.89      118.17     24.67 o
  -1   9   5      133.42      121.48     19.19 o
   0   9   5       42.43       65.12     16.23 o
   1   9   5       10.85      -16.51     16.51 o
   2   9   5       55.25       86.61     19.59 o
   3   9   5       92.79      110.93     32.06 o
   4   9   5       33.98       21.29     34.36 o
   5   9   5      116.27      127.23     28.09 o
  -3  10   5        1.23       -1.42     31.60 o
  -2  10   5       14.93       -3.28     24.65 o
  -1  10   5      188.98      217.09     66.78 o
   0  10   5       16.04      -14.98     19.73 o
   1  10   5       98.10       85.33     29.54 o
   2  10   5        2.07       13.60     20.62 o
   3  10   5        0.51       11.04     25.83 o
   4  10   5        0.68      -19.23     24.43 o
  -1  11   5       74.79       84.48     42.01 o
   0  11   5       63.05      113.79     30.29 o
   1  11   5      118.87      171.88     42.75 o
   0 -10   6       44.94      101.19     45.51 o
  -3  -9   6       21.14       20.85     24.95 o
  -2  -9   6       89.28       72.92     24.17 o
  -1  -9   6       12.88       17.77     19.62 o
   0  -9   6      134.14      182.29     22.58 o
   1  -9   6       99.11      109.54     21.32 o
   2  -9   6       39.27       57.96     27.25 o
   3  -9   6      247.29      266.03     30.66 o
  -5  -8   6        8.44       27.35     25.10 o
  -4  -8   6       36.53       80.20     23.60 o
  -3  -8   6       46.01       24.20     21.89 o
  -2  -8   6        3.10       -0.29     20.08 o
  -1  -8   6      304.24      355.51     22.54 o
   0  -8   6        4.91       -1.19     14.63 o
   1  -8   6       82.98      107.04     19.67 o
   2  -8   6       66.54       58.81     18.25 o
   3  -8   6      198.06      223.24     26.72 o
   4  -8   6       58.22       47.13     24.91 o
   5  -8   6      254.78      278.01     36.61 o
  -6  -7   6       33.68       19.77     18.22 o
  -5  -7   6        7.93        3.39     16.61 o
  -4  -7   6       43.66       49.35     16.45 o
  -3  -7   6        7.36       -5.01     24.85 o
  -2  -7   6      433.28      455.83     34.87 o
  -1  -7   6       30.97       22.92     15.83 o
   0  -7   6      204.98      251.46     16.54 o
   1  -7   6       20.42       26.55     13.66 o
   2  -7   6        6.82        6.83     13.38 o
   3  -7   6       12.19       35.36     15.79 o
   4  -7   6      323.17      278.35     27.38 o
   5  -7   6        9.28       25.77     23.25 o
   6  -7   6      104.18      104.59     25.43 o
  -7  -6   6        0.19       21.57     17.09 o
  -6  -6   6        1.07        0.39     15.61 o
  -5  -6   6       14.05       21.00     17.60 o
  -4  -6   6        8.69       29.44     14.60 o
  -3  -6   6       10.65       -0.60     13.75 o
  -2  -6   6      880.64      843.65     21.07 o
  -1  -6   6        9.51      -10.84     10.84 o
   0  -6   6     2544.57     2486.64     49.75 o
   1  -6   6        1.33        5.42     11.67 o
   2  -6   6      826.83      753.11     23.19 o
   3  -6   6       82.86       87.03     13.29 o
   4  -6   6      183.87      200.64     18.06 o
   5  -6   6      102.10       87.67     17.98 o
   6  -6   6      310.58      341.20     24.48 o
   7  -6   6        0.68        5.66     23.91 o
  -7  -5   6        7.97        5.57     13.26 o
  -6  -5   6       14.78       19.83     12.44 o
  -5  -5   6      178.85      214.18     13.99 o
  -4  -5   6       25.25       14.59     10.88 o
  -3  -5   6        1.76       11.17     10.53 o
  -2  -5   6      139.41      100.28      9.08 o
  -1  -5   6      312.88      328.41     12.87 o
   0  -5   6      952.24      902.35     17.13 o
   1  -5   6        6.43       -7.15      7.15 o
   2  -5   6     1699.81     1711.11     29.07 o
   3  -5   6       98.50      100.66      9.75 o
   4  -5   6      865.79      821.50     22.50 o
   5  -5   6       81.06       73.27     15.89 o
   6  -5   6      146.42      129.81     17.24 o
   7  -5   6       15.48       21.66     17.07 o
  -8  -4   6       12.94       30.27     13.81 o
  -7  -4   6      169.65      185.78     13.53 o
  -6  -4   6       26.42       36.63     11.30 o
  -5  -4   6      515.82      507.35     23.13 o
  -4  -4   6        5.99       -6.94      9.78 o
  -3  -4   6       37.47       50.33      6.68 o
  -2  -4   6      284.57      295.60     10.36 o
  -1  -4   6     2908.40     2817.09     56.51 o
   0  -4   6        2.79        6.96      6.26 o
   1  -4   6     4109.18     4064.85     49.67 o
   2  -4   6      283.93      352.10     11.16 o
   3  -4   6     1090.02      996.41     21.78 o
   4  -4   6       18.05       14.52      9.48 o
   5  -4   6      493.53      512.17     19.07 o
   6  -4   6       11.59       23.57     12.74 o
   7  -4   6      645.58      633.81     26.13 o
   8  -4   6       87.28      134.82     18.57 o
  -8  -3   6       17.23       10.94     15.92 o
  -7  -3   6       14.86       28.80     12.00 o
  -6  -3   6      202.08      216.70     13.89 o
  -5  -3   6      180.89      177.50     11.47 o
  -4  -3   6       34.63       28.96      8.06 o
  -3  -3   6     3031.76     3131.78     42.34 o
  -2  -3   6       15.60        7.30      5.83 o
  -1  -3   6      953.11     1025.93     16.18 o
   0  -3   6      870.74      894.62     15.05 o
   1  -3   6     3099.69     3122.79     33.95 o
   2  -3   6      196.72      145.39      7.76 o
   3  -3   6     1640.33     1542.79     23.60 o
   4  -3   6       60.65       51.20      7.38 o
   5  -3   6      564.84      489.60     19.87 o
   6  -3   6      102.87      146.62     15.06 o
   7  -3   6       46.40       56.85     15.28 o
   8  -3   6        0.30       24.25     15.74 o
  -8  -2   6       26.77       27.36     19.60 o
  -7  -2   6        0.75        0.27     10.62 o
  -6  -2   6      296.74      329.33     12.87 o
  -5  -2   6       60.88       74.37      9.77 o
  -4  -2   6      258.52      265.33      8.24 o
  -3  -2   6      386.48      440.24     11.00 o
  -2  -2   6     1236.37     1133.89     19.03 o
  -1  -2   6      316.69      275.84      7.69 o
   0  -2   6     8808.38     9007.81     82.08 o
   1  -2   6       44.83      104.60      6.11 o
   2  -2   6     9917.45     9670.59     99.60 o
   3  -2   6      381.18      406.74     10.49 o
   4  -2   6     1882.85     1875.63     24.70 o
   5  -2   6      295.38      300.79     11.76 o
   6  -2   6      119.28      137.10     14.57 o
   7  -2   6       65.14       44.81     13.86 o
   8  -2   6      241.74      268.77     18.57 o
  -8  -1   6        0.56      -10.45     10.45 o
  -7  -1   6      176.05      195.20     15.67 o
  -6  -1   6      413.27      440.69     14.55 o
  -5  -1   6      210.88      240.29     10.35 o
  -4  -1   6     1877.58     1751.14     28.12 o
  -3  -1   6       32.20       57.97      6.70 o
  -2  -1   6     2029.87     2069.71     32.14 o
  -1  -1   6      609.94      604.66     10.49 o
   0  -1   6      397.68      418.82      9.55 o
   1  -1   6      774.61      736.46     17.35 o
   2  -1   6    11319.70    11221.83     96.17 o
   3  -1   6       13.78       13.41      5.67 o
   4  -1   6    10648.31    10546.61    132.22 o
   5  -1   6      101.03       96.50      8.46 o
   6  -1   6     1052.02      976.96     38.32 o
   7  -1   6       10.72        3.57     12.33 o
   8  -1   6        2.55      -13.06     13.06 o
   9  -1   6       51.44       27.40     15.76 o
  -8   0   6        7.87      -10.27     16.89 o
  -7   0   6        8.14        8.31     11.74 o
  -6   0   6        0.59        4.24      7.54 o
  -5   0   6      351.55      372.73     12.72 o
  -4   0   6       55.37       60.60      6.57 o
  -3   0   6     2126.16     2093.47     25.25 o
  -2   0   6        1.47        7.99      4.95 o
  -1   0   6       18.85        2.67      4.91 o
   0   0   6     2531.21     2688.10     28.02 o
   1   0   6     9577.84    10105.40     92.09 o
   2   0   6      201.94      292.15      7.43 o
   3   0   6     1007.23     1023.74     15.92 o
   4   0   6       61.95       43.37      5.95 o
   5   0   6       53.73       39.56      7.52 o
   6   0   6      188.89      182.47     12.30 o
   7   0   6      227.66      196.39     15.04 o
   8   0   6      269.42      295.47     17.16 o
   9   0   6       64.34       66.62     14.98 o
  -8   1   6      382.48      400.05     34.02 o
  -7   1   6       20.89       15.83     12.78 o
  -6   1   6     1134.78     1123.17     19.99 o
  -5   1   6      919.81      996.87     17.81 o
  -4   1   6      914.67      902.58     15.36 o
  -3   1   6     8610.31     8412.25    118.45 o
  -2   1   6       26.02       61.38      5.80 o
  -1   1   6     6461.59     6889.74     64.10 o
   0   1   6     4663.35     4677.07     45.24 o
   1   1   6      335.28      346.24      8.44 o
   2   1   6      637.22      642.64     11.39 o
   3   1   6     3567.12     3608.77     36.67 o
   4   1   6       63.68       77.52      7.81 o
   5   1   6     3526.74     3561.07     42.30 o
   6   1   6       26.91       37.86     10.88 o
   7   1   6        3.53       10.69     13.57 o
   8   1   6       57.76       70.10     14.99 o
   9   1   6      145.04      155.02     16.67 o
  -8   2   6        1.16        0.53     13.55 o
  -7   2   6      273.51      244.07     18.35 o
  -6   2   6       48.94       34.09      8.96 o
  -5   2   6      156.06      104.31     10.65 o
  -4   2   6      162.78      171.05     10.30 o
  -3   2   6      103.54       97.87      8.13 o
  -2   2   6        5.85        7.29      5.64 o
  -1   2   6     1107.38     1111.64     19.98 o
   0   2   6      370.50      314.87     11.77 o
   1   2   6     2145.20     2224.33     26.14 o
   2   2   6     4528.18     4447.66     41.52 o
   3   2   6      147.90      140.64      7.65 o
   4   2   6      362.13      389.27     12.48 o
   5   2   6        1.07        7.32      8.18 o
   6   2   6       28.73       30.13     12.83 o
   7   2   6      120.21       83.08     14.90 o
   8   2   6       18.30        5.47     15.17 o
   9   2   6        5.30      -11.84     15.74 o
  -8   3   6      224.23      203.43     17.81 o
  -7   3   6       83.06       73.94      9.83 o
  -6   3   6       24.82       11.04      9.11 o
  -5   3   6      505.93      467.99     14.64 o
  -4   3   6      788.67      811.65     14.32 o
  -3   3   6      212.64      216.03      7.97 o
  -2   3   6     5733.44     5711.67     61.46 o
  -1   3   6      578.76      598.17     11.27 o
   0   3   6     5464.99     5538.05     52.84 o
   1   3   6      891.94      806.45     13.23 o
   2   3   6      997.68     1054.72     16.24 o
   3   3   6        0.29        9.40      6.51 o
   4   3   6     3477.28     3451.42     38.39 o
   5   3   6      313.47      363.45     12.93 o
   6   3   6     1549.46     1554.83     38.53 o
   7   3   6        3.39       16.17     14.89 o
   8   3   6       22.56       21.92     16.04 o
   9   3   6       45.87       42.59     27.57 o
  -8   4   6       59.62       60.19     16.91 o
  -7   4   6        5.67       -3.43     13.03 o
  -6   4   6      325.77      338.00     15.98 o
  -5   4   6       28.43       29.27     11.70 o
  -4   4   6        7.02        3.04      9.53 o
  -3   4   6      428.22      445.62     12.41 o
  -2   4   6     1735.88     1716.80     24.78 o
  -1   4   6      221.43      246.72      8.41 o
   0   4   6     5071.26     5102.07     52.46 o
   1   4   6     1035.87      947.29     15.72 o
   2   4   6     2328.09     2374.15     43.57 o
   3   4   6       41.05       46.72      9.86 o
   4   4   6      625.73      698.70     20.63 o
   5   4   6       81.93       81.68     13.33 o
   6   4   6      275.62      315.11     16.95 o
   7   4   6       66.61       71.16     17.11 o
   8   4   6      178.46      177.46     21.86 o
  -7   5   6      281.63      273.53     17.23 o
  -6   5   6      101.23       74.68     14.40 o
  -5   5   6       40.40       14.39     12.36 o
  -4   5   6      856.21      826.28     22.83 o
  -3   5   6     1044.08      983.01     17.96 o
  -2   5   6      261.04      275.21     11.30 o
  -1   5   6     4674.64     4463.52     47.21 o
   0   5   6       21.67       14.09      6.69 o
   1   5   6     2412.22     2426.57     29.02 o
   2   5   6      126.06      102.23      9.71 o
   3   5   6      439.44      413.85     16.02 o
   4   5   6      495.57      546.83     16.63 o
   5   5   6       51.81       42.59     13.47 o
   6   5   6      113.99      146.51     15.73 o
   7   5   6      171.97      172.08     27.63 o
   8   5   6       66.13       38.60     21.97 o
  -7   6   6      239.34      262.73     35.75 o
  -6   6   6        4.52        2.77     16.42 o
  -5   6   6      535.18      552.86     32.26 o
  -4   6   6      666.31      609.41     21.52 o
  -3   6   6        0.07       -5.16     10.43 o
  -2   6   6      698.38      668.41     22.69 o
  -1   6   6     1278.03     1171.70     24.14 o
   0   6   6       14.75       17.52      8.49 o
   1   6   6     3357.54     3278.84     37.71 o
   2   6   6       98.78      131.54     10.79 o
   3   6   6      593.64      586.78     20.05 o
   4   6   6      196.97      167.92     15.38 o
   5   6   6      187.17      211.22     19.11 o
   6   6   6        7.68      -17.33     17.34 o
   7   6   6        2.31       13.21     19.40 o
   8   6   6       25.21       80.22     40.83 o
  -6   7   6      137.69      153.72     19.83 o
  -5   7   6      141.93      118.10     18.71 o
  -4   7   6       45.43       24.96     21.26 o
  -3   7   6       19.18        6.29     15.86 o
  -2   7   6      224.96      194.32     15.15 o
  -1   7   6      280.22      230.65     13.65 o
   0   7   6      316.68      316.15     21.11 o
   1   7   6       42.24       39.22     12.46 o
   2   7   6       90.55      111.67     16.46 o
   3   7   6      208.96      209.76     15.31 o
   4   7   6       60.52       49.82     17.02 o
   5   7   6      168.32      137.20     19.37 o
   6   7   6      264.99      254.84     22.82 o
   7   7   6       15.16       12.37     21.00 o
  -5   8   6       21.84       52.96     23.82 o
  -4   8   6      280.03      281.97     25.85 o
  -3   8   6       39.16       35.36     27.09 o
  -2   8   6      117.81      121.44     17.91 o
  -1   8   6       25.07        8.66     16.14 o
   0   8   6      359.50      331.93     18.42 o
   1   8   6      133.03      133.86     21.16 o
   2   8   6      490.38      427.02     29.01 o
   3   8   6       58.92       47.28     18.11 o
   4   8   6       73.83       55.22     22.18 o
   5   8   6        1.00       13.69     22.51 o
   6   8   6       14.32      -22.85     24.96 o
  -4   9   6       41.25       71.28     26.17 o
  -3   9   6        7.82       39.95     24.61 o
  -2   9   6        2.67       12.44     26.07 o
  -1   9   6       10.79       17.04     17.72 o
   0   9   6       46.99       61.53     16.62 o
   1   9   6      264.57      247.74     19.16 o
   2   9   6       33.36       56.08     19.15 o
   3   9   6      289.05      306.29     29.07 o
   4   9   6       41.95       26.42     26.47 o
   5   9   6        0.67       16.12     24.73 o
  -3  10   6      209.89      327.02     31.92 o
  -2  10   6       13.51        4.00     25.72 o
  -1  10   6        9.09      -12.32     62.37 o
   0  10   6       16.85        1.88     20.98 o
   1  10   6      120.12      174.27     23.45 o
   2  10   6       13.00       22.75     21.89 o
   3  10   6      171.21      218.23     29.73 o
   4  10   6        0.35       -3.54     28.24 o
  -3  -9   7       76.90       80.77     28.75 o
  -2  -9   7       15.05       40.18     64.98 o
  -1  -9   7      170.97      248.01     30.37 o
   0  -9   7        0.05        6.94     21.25 o
   1  -9   7      151.19      186.42     28.00 o
   2  -9   7       14.77       32.88     27.27 o
   3  -9   7       34.37       55.94     41.29 o
  -4  -8   7       13.74      -23.90     23.90 o
  -3  -8   7        7.64        6.12     22.67 o
  -2  -8   7        0.01       47.40     22.41 o
  -1  -8   7      189.57      184.20     21.17 o
   0  -8   7      152.27      127.53     22.10 o
   1  -8   7     1034.38      999.68     31.21 o
   2  -8   7       20.27       50.40     24.75 o
   3  -8   7      259.06      273.73     29.43 o
   4  -8   7       56.43       32.04     24.85 o
  -5  -7   7       94.87      114.69     23.57 o
  -4  -7   7       74.24      126.37     28.83 o
  -3  -7   7       73.33       66.69     20.40 o
  -2  -7   7        0.89      -11.86     15.81 o
  -1  -7   7       82.06       58.11     17.17 o
   0  -7   7       21.98       21.12     13.97 o
   1  -7   7      133.28      159.42     15.97 o
   2  -7   7       12.79       11.09     17.03 o
   3  -7   7      343.13      425.19     29.31 o
   4  -7   7       33.69       20.26     22.47 o
   5  -7   7      467.84      430.47     39.02 o
  -6  -6   7       75.34      105.35     21.79 o
  -5  -6   7        6.10        8.54     15.89 o
  -4  -6   7      137.08      130.44     21.52 o
  -3  -6   7        0.47        2.37     17.80 o
  -2  -6   7       31.33       60.91     15.17 o
  -1  -6   7        2.91        3.34     12.18 o
   0  -6   7      456.92      429.99     18.26 o
   1  -6   7      399.75      418.69     18.18 o
   2  -6   7     1865.50     1796.65     43.55 o
   3  -6   7       25.47       54.60     15.72 o
   4  -6   7       41.04       32.57     22.24 o
   5  -6   7        1.65        4.61     21.08 o
   6  -6   7      133.21      157.60     24.61 o
  -7  -5   7       70.17       84.03     39.90 o
  -6  -5   7       16.41       29.02     17.40 o
  -5  -5   7       16.21        4.00     16.94 o
  -4  -5   7      395.09      375.50     18.48 o
  -3  -5   7        6.73       29.68     11.59 o
  -2  -5   7     1034.31      989.39     26.54 o
  -1  -5   7        9.03       -4.25      9.94 o
   0  -5   7       18.33       24.81     11.41 o
   1  -5   7      206.85      248.16     13.00 o
   2  -5   7      538.33      558.43     17.32 o
   3  -5   7      195.91      226.41     13.28 o
   4  -5   7      346.37      416.61     22.94 o
   5  -5   7      193.97      216.89     18.61 o
   6  -5   7      200.61      177.12     19.56 o
   7  -5   7       37.95       39.56     18.49 o
  -7  -4   7        0.58       15.85     14.11 o
  -6  -4   7       24.60       20.05     13.97 o
  -5  -4   7      144.96      160.17     15.55 o
  -4  -4   7      119.83      132.58     19.36 o
  -3  -4   7      334.19      345.31     14.70 o
  -2  -4   7        2.20        2.14      8.08 o
  -1  -4   7      174.77      139.92      9.82 o
   0  -4   7        4.88        1.46      7.27 o
   1  -4   7     1007.02      963.35     16.74 o
   2  -4   7      867.95      831.54     16.77 o
   3  -4   7     2992.72     2954.16     42.87 o
   4  -4   7      144.37      172.44     12.41 o
   5  -4   7       86.78       68.18     29.02 o
   6  -4   7        2.11        7.78     15.67 o
   7  -4   7       35.79       35.48     17.32 o
   8  -4   7       32.69       51.79     30.98 o
  -8  -3   7        4.54      -14.44     23.42 o
  -7  -3   7        0.99       -7.01     12.53 o
  -6  -3   7       38.70       34.62     16.03 o
  -5  -3   7      164.96      182.34     14.21 o
  -4  -3   7       75.41       79.03     10.98 o
  -3  -3   7      559.25      602.84     20.13 o
  -2  -3   7     1702.01     1788.29     26.23 o
  -1  -3   7     1717.74     1737.56     25.28 o
   0  -3   7     1030.55      978.17     22.85 o
   1  -3   7      125.49      109.20      7.92 o
   2  -3   7      161.43      152.68     13.19 o
   3  -3   7     4196.42     4288.64     52.65 o
   4  -3   7      422.16      417.39     14.43 o
   5  -3   7     1215.39     1240.74     32.65 o
   6  -3   7      923.86      962.45     42.59 o
   7  -3   7      164.56      141.68     17.72 o
   8  -3   7       37.79       33.95     17.53 o
  -8  -2   7        4.19       12.67     13.56 o
  -7  -2   7        1.15        8.21     11.71 o
  -6  -2   7        0.28       -7.86     11.63 o
  -5  -2   7       36.00       18.98     10.54 o
  -4  -2   7      593.85      629.58     16.30 o
  -3  -2   7      204.23      228.26      9.37 o
  -2  -2   7     2168.22     2120.21     26.92 o
  -1  -2   7      415.15      447.21     10.80 o
   0  -2   7       54.56       54.69      6.48 o
   1  -2   7     1293.08     1313.34     22.86 o
   2  -2   7       15.12       11.66      6.67 o
   3  -2   7      821.01      793.80     17.03 o
   4  -2   7      104.04      139.31      9.51 o
   5  -2   7      600.41      554.99     22.64 o
   6  -2   7      123.66      103.31     15.48 o
   7  -2   7      119.64      128.10     17.02 o
   8  -2   7        5.34       18.73     16.96 o
  -8  -1   7      201.82      197.75     18.11 o
  -7  -1   7      187.43      192.79     11.50 o
  -6  -1   7       37.07       26.70     12.00 o
  -5  -1   7      423.17      434.93     14.57 o
  -4  -1   7      957.13     1009.96     16.59 o
  -3  -1   7        7.54        8.71      6.18 o
  -2  -1   7     9915.45     9756.29    100.75 o
  -1  -1   7     1026.40      993.60     19.04 o
   0  -1   7     5595.30     5431.78     55.39 o
   1  -1   7      882.70      764.75     17.37 o
   2  -1   7        8.01        2.22      6.23 o
   3  -1   7      495.24      539.40     15.74 o
   4  -1   7     1286.18     1366.26     23.73 o
   5  -1   7     1671.10     1692.34     29.40 o
   6  -1   7      450.22      462.92     21.60 o
   7  -1   7      775.67      883.47     25.63 o
   8  -1   7        7.31        6.91     15.05 o
  -8   0   7       26.77       56.82     18.03 o
  -7   0   7        1.56       -4.39      9.19 o
  -6   0   7      353.39      349.73     12.54 o
  -5   0   7      134.66      156.15     10.67 o
  -4   0   7      154.36      135.48      7.48 o
  -3   0   7      580.48      517.31     13.09 o
  -2   0   7       32.67       33.69      6.28 o
  -1   0   7     1444.99     1479.67     18.81 o
   0   0   7     2991.04     3180.08     42.52 o
   1   0   7      343.55      342.64      9.55 o
   2   0   7     2733.24     2711.44     29.60 o
   3   0   7      226.07      283.78      8.98 o
   4   0   7      929.05      855.50     17.65 o
   5   0   7      228.93      260.57     11.90 o
   6   0   7       23.40        2.75     13.04 o
   7   0   7        8.38        4.31     14.28 o
   8   0   7        7.06       -9.78     15.59 o
   9   0   7       13.47        8.38     25.10 o
  -8   1   7       20.94       31.12     14.48 o
  -7   1   7      249.01      235.73     17.71 o
  -6   1   7      344.82      329.21     12.52 o
  -5   1   7        1.59        9.30      9.47 o
  -4   1   7       44.51       27.86      6.72 o
  -3   1   7     1470.74     1411.85     21.21 o
  -2   1   7      255.02      220.16      9.08 o
  -1   1   7     5016.37     4843.32     47.43 o
   0   1   7      602.62      519.78     15.13 o
   1   1   7     1829.43     1844.74     32.64 o
   2   1   7     1182.87      980.42     15.45 o
   3   1   7      451.79      495.08     11.28 o
   4   1   7      340.82      421.32     17.41 o
   5   1   7     3194.07     3260.97     43.55 o
   6   1   7      188.58      230.56     16.22 o
   7   1   7      445.43      425.25     34.35 o
   8   1   7      204.46      254.83     18.58 o
   9   1   7       91.04      101.16     27.10 o
  -8   2   7       68.14       96.69     17.04 o
  -7   2   7      212.80      240.74     11.24 o
  -6   2   7       13.49        7.04      9.98 o
  -5   2   7      447.39      421.18     14.33 o
  -4   2   7      437.20      391.05     10.40 o
  -3   2   7       36.20       68.46      7.26 o
  -2   2   7       11.59        0.92      6.40 o
  -1   2   7     2342.79     2296.50     25.83 o
   0   2   7     2137.69     2037.18     29.90 o
   1   2   7     6959.69     7208.16     72.39 o
   2   2   7     1404.25     1219.16     18.80 o
   3   2   7      896.05      843.37     15.80 o
   4   2   7      480.22      475.91     13.13 o
   5   2   7        1.61        0.51      8.59 o
   6   2   7       31.44       69.92     14.25 o
   7   2   7      252.57      223.76     18.06 o
   8   2   7        1.01       10.44     16.46 o
   9   2   7      120.25       85.61     28.56 o
  -8   3   7      147.03      105.58     18.94 o
  -7   3   7       10.56       21.16     13.38 o
  -6   3   7      166.66      130.26     17.99 o
  -5   3   7      199.03      210.21     12.56 o
  -4   3   7        0.94        1.72      9.58 o
  -3   3   7      356.53      352.94     11.23 o
  -2   3   7      853.29      774.83     14.74 o
  -1   3   7      126.22      113.63      9.23 o
   0   3   7     3428.18     3439.08     35.83 o
   1   3   7      231.72      224.76      8.81 o
   2   3   7     2148.15     1986.83     27.37 o
   3   3   7        7.54       10.75      7.19 o
   4   3   7       54.81       30.03      8.88 o
   5   3   7      428.46      413.35     18.17 o
   6   3   7      337.46      340.97     18.14 o
   7   3   7       29.46       17.26     15.68 o
   8   3   7        0.65      -17.08     17.08 o
  -7   4   7        8.81       19.74     14.59 o
  -6   4   7     1122.49     1104.75     27.63 o
  -5   4   7     1006.76      996.92     25.76 o
  -4   4   7     2101.20     2099.36     38.13 o
  -3   4   7     3334.67     3235.02     36.37 o
  -2   4   7      113.38      129.94     14.59 o
  -1   4   7      795.83      812.63     15.38 o
   0   4   7     1040.58      914.85     16.36 o
   1   4   7      370.21      352.90     10.39 o
   2   4   7     4633.76     4587.15     56.67 o
   3   4   7      371.65      374.85     12.31 o
   4   4   7     1290.51     1270.37     22.52 o
   5   4   7      155.20      174.04     15.18 o
   6   4   7        5.60       -8.15     14.13 o
   7   4   7        0.27      -18.44     18.44 o
   8   4   7        1.71        2.51     20.97 o
  -7   5   7        3.79       20.28     15.88 o
  -6   5   7       86.06       81.83     15.37 o
  -5   5   7       28.42        0.50     13.05 o
  -4   5   7      293.72      292.41     16.03 o
  -3   5   7      494.30      476.33     15.69 o
  -2   5   7      349.47      344.51     11.83 o
  -1   5   7        9.50       17.21      7.65 o
   0   5   7      332.61      313.40     11.28 o
   1   5   7      149.14      146.53      9.07 o
   2   5   7      626.65      629.04     18.13 o
   3   5   7      113.93      128.58     12.58 o
   4   5   7      102.32      123.49     16.97 o
   5   5   7        0.95       -2.10     13.70 o
   6   5   7      337.20      324.88     23.57 o
   7   5   7      159.90      155.28     22.67 o
   8   5   7        0.99       -1.41     66.27 o
  -7   6   7      141.31      119.98     34.71 o
  -6   6   7       38.85       57.19     18.18 o
  -5   6   7      879.60      902.95     31.33 o
  -4   6   7       19.49       20.90     15.89 o
  -3   6   7      657.58      691.75     26.11 o
  -2   6   7      355.17      372.78     17.83 o
  -1   6   7      118.33      109.13     10.13 o
   0   6   7       30.64        6.10     10.70 o
   1   6   7      737.76      703.49     18.80 o
   2   6   7     1774.39     1661.42     30.85 o
   3   6   7     2339.56     2334.81     38.92 o
   4   6   7      348.01      318.74     18.92 o
   5   6   7       57.56       60.15     18.56 o
   6   6   7       33.32       27.32     27.70 o
   7   6   7       55.78       61.12     21.75 o
  -6   7   7        1.13       -9.43     18.65 o
  -5   7   7       22.35       29.47     18.68 o
  -4   7   7      157.77      123.04     19.17 o
  -3   7   7      338.90      321.80     20.97 o
  -2   7   7      234.41      213.50     16.51 o
  -1   7   7      427.05      425.16     19.16 o
   0   7   7        3.34        3.05     12.74 o
   1   7   7       20.22        7.53     12.76 o
   2   7   7      361.23      386.57     32.36 o
   3   7   7        1.33        2.77     16.30 o
   4   7   7      605.93      577.61     44.10 o
   5   7   7       16.51       14.86     22.56 o
   6   7   7      242.80      196.59     27.67 o
   7   7   7       49.22       24.06     26.95 o
  -5   8   7        2.71       15.41     48.94 o
  -4   8   7      439.77      481.87     31.93 o
  -3   8   7      188.49      202.52     26.13 o
  -2   8   7      305.68      300.51     27.05 o
  -1   8   7      333.19      325.30     23.15 o
   0   8   7      100.52      118.82     21.47 o
   1   8   7        1.15       -3.74     15.98 o
   2   8   7      161.13      178.53     25.02 o
   3   8   7       14.60       46.56     19.20 o
   4   8   7      211.49      215.47     26.65 o
   5   8   7        4.31       -8.63     24.21 o
   6   8   7       56.02       95.01     27.82 o
  -4   9   7      371.50      332.83     30.97 o
  -3   9   7       34.52       52.54     26.08 o
  -2   9   7      531.48      526.37     34.64 o
  -1   9   7      186.46      198.41     22.67 o
   0   9   7      132.72      177.38     22.11 o
   1   9   7      147.56      180.94     19.18 o
   2   9   7       43.78       33.32     20.84 o
   3   9   7        6.31       57.23     35.31 o
   4   9   7       16.42        8.92     25.78 o
   5   9   7       17.68       24.63     26.82 o
  -2  10   7        7.56        5.10     28.25 o
  -1  10   7      131.02      119.12     40.19 o
   0  10   7       15.11       -4.13     21.35 o
   1  10   7       55.80      104.90     28.68 o
   2  10   7       85.09      110.71     25.64 o
   3  10   7        4.61      -19.20     27.31 o
  -2  -9   8        0.51       74.13     41.29 o
  -1  -9   8       30.14       71.16     28.68 o
   0  -9   8        2.34       28.87     22.67 o
   1  -9   8        0.92        2.93     27.39 o
   2  -9   8        2.39      -40.07     40.07 o
  -4  -8   8        4.00      -31.93     31.93 o
  -3  -8   8       20.43        5.37     37.71 o
  -2  -8   8       15.21        5.73     24.16 o
  -1  -8   8      121.02      126.58     27.56 o
   0  -8   8       12.48      -19.22     19.22 o
   1  -8   8        6.20        5.12     19.52 o
   2  -8   8       63.58       81.64     32.68 o
   3  -8   8        1.21        8.28     25.93 o
   4  -8   8       72.19       45.83     27.04 o
  -5  -7   8        0.26        2.98     33.47 o
  -4  -7   8        3.72       26.55     23.68 o
  -3  -7   8      122.77      137.25     24.98 o
  -2  -7   8       23.80       47.05     22.56 o
  -1  -7   8      150.75      173.34     20.20 o
   0  -7   8        3.65        3.85     14.32 o
   1  -7   8       13.29       17.58     15.19 o
   2  -7   8       15.38       11.77     18.16 o
   3  -7   8        3.18      -12.55     23.92 o
   4  -7   8      324.67      392.82     34.63 o
   5  -7   8        6.43       10.77     26.22 o
  -6  -6   8        0.29       -9.25     24.43 o
  -5  -6   8        7.68      -25.34     47.89 o
  -4  -6   8       42.52       49.98     19.66 o
  -3  -6   8       60.77       75.77     21.86 o
  -2  -6   8       12.16       34.35     23.37 o
  -1  -6   8       69.65       74.66     14.69 o
   0  -6   8      253.20      302.45     17.34 o
   1  -6   8      150.97      164.53     20.86 o
   2  -6   8       45.45       56.65     21.19 o
   3  -6   8      122.39      148.38     18.79 o
   4  -6   8      111.08      128.90     23.81 o
   5  -6   8      256.17      274.32     27.34 o
   6  -6   8       60.49       44.28     25.09 o
  -6  -5   8        4.22       -4.75     18.91 o
  -5  -5   8        1.03        1.21     17.81 o
  -4  -5   8      114.13      135.71     49.55 o
  -3  -5   8      365.51      342.36     25.13 o
  -2  -5   8      363.24      332.64     19.43 o
  -1  -5   8     1303.97     1379.00     30.68 o
   0  -5   8      161.43      125.51     16.91 o
   1  -5   8      656.27      642.80     21.91 o
   2  -5   8      109.93      103.73     14.37 o
   3  -5   8       49.11       63.71     15.49 o
   4  -5   8      255.28      266.27     25.82 o
   5  -5   8      462.81      501.76     42.32 o
   6  -5   8      208.29      192.82     26.02 o
   7  -5   8      210.32      247.08     27.79 o
  -7  -4   8        3.86       -6.69     17.68 o
  -6  -4   8        1.68        4.35     14.89 o
  -5  -4   8       77.31       84.52     17.85 o
  -4  -4   8        1.95        1.86     14.27 o
  -3  -4   8       71.46       39.85     12.04 o
  -2  -4   8       76.47       83.40     11.00 o
  -1  -4   8      608.23      604.12     20.47 o
   0  -4   8       34.19       52.90      9.01 o
   1  -4   8     1131.21     1071.06     18.48 o
   2  -4   8      823.36      777.45     20.62 o
   3  -4   8      273.27      213.16     13.30 o
   4  -4   8      225.85      227.37     15.34 o
   5  -4   8       76.58       52.29     16.96 o
   6  -4   8        1.81       25.65     17.85 o
   7  -4   8        5.87       24.31     18.58 o
  -7  -3   8       27.08       43.67     28.37 o
  -6  -3   8      199.74      188.27     16.55 o
  -5  -3   8       27.12       28.58     13.92 o
  -4  -3   8      243.00      246.80     17.92 o
  -3  -3   8      680.93      680.08     20.77 o
  -2  -3   8       75.50       71.29     11.02 o
  -1  -3   8     1947.23     1833.61     24.19 o
   0  -3   8     1571.35     1530.49     22.94 o
   1  -3   8      861.49      775.87     15.31 o
   2  -3   8      406.27      340.11     12.46 o
   3  -3   8      349.58      348.04     18.67 o
   4  -3   8       51.86       18.07     12.19 o
   5  -3   8       71.03       93.96     16.99 o
   6  -3   8     1054.17     1138.71     33.34 o
   7  -3   8       86.97       77.59     18.24 o
   8  -3   8      239.71      261.98     34.30 o
  -7  -2   8      164.85      161.41     13.79 o
  -6  -2   8      133.03      146.13     13.17 o
  -5  -2   8      504.86      478.01     21.32 o
  -4  -2   8      858.45      899.63     26.83 o
  -3  -2   8      124.68      140.38      8.30 o
  -2  -2   8      503.37      548.68     13.89 o
  -1  -2   8      299.46      268.79      9.35 o
   0  -2   8      207.71      179.07      9.74 o
   1  -2   8      189.62      171.12      9.07 o
   2  -2   8     1444.17     1412.08     23.76 o
   3  -2   8     2571.15     2413.21     45.39 o
   4  -2   8       17.62       47.32     12.46 o
   5  -2   8      314.98      301.31     18.84 o
   6  -2   8        5.53       -0.19     15.64 o
   7  -2   8       54.16       26.96     16.96 o
   8  -2   8        2.26       48.25     18.79 o
  -8  -1   8        5.01       11.46     23.62 o
  -7  -1   8       29.52       14.79     11.73 o
  -6  -1   8       19.99       22.16     12.45 o
  -5  -1   8      434.64      413.06     15.84 o
  -4  -1   8       15.36       25.57     12.85 o
  -3  -1   8       69.19       48.24      8.76 o
  -2  -1   8       20.41       16.81      6.72 o
  -1  -1   8     2535.65     2450.69     36.17 o
   0  -1   8     1119.34     1105.56     19.19 o
   1  -1   8     3697.77     3459.84     42.20 o
   2  -1   8       43.79       30.28      6.25 o
   3  -1   8     2721.16     2620.32     31.83 o
   4  -1   8     1087.46     1095.34     22.06 o
   5  -1   8      147.21      135.89     14.65 o
   6  -1   8       49.55       78.52     14.55 o
   7  -1   8      641.10      696.96     24.33 o
   8  -1   8       29.05       19.38     18.63 o
  -8   0   8       45.92       19.77     16.21 o
  -7   0   8        1.05       -6.80     11.55 o
  -6   0   8      388.88      425.70     23.66 o
  -5   0   8      467.09      482.48     15.75 o
  -4   0   8      182.78      160.38     11.87 o
  -3   0   8     1725.57     1734.93     24.35 o
  -2   0   8      418.19      359.16     10.33 o
  -1   0   8      814.83      852.97     18.47 o
   0   0   8      816.36      774.67     13.95 o
   1   0   8     2193.15     1999.76     25.63 o
   2   0   8     1383.32     1368.89     22.03 o
   3   0   8     6031.62     5958.21     69.39 o
   4   0   8      238.29      263.18     11.63 o
   5   0   8     1251.57     1132.25     29.52 o
   6   0   8      184.12      205.90     16.81 o
   7   0   8       40.75       40.68     16.26 o
   8   0   8      226.86      224.65     22.02 o
  -8   1   8        4.07        8.11     16.89 o
  -7   1   8        3.04       11.50     12.45 o
  -6   1   8       39.06       28.54     13.14 o
  -5   1   8      151.23      121.92     12.07 o
  -4   1   8      401.42      433.18     18.27 o
  -3   1   8      255.34      283.80     14.13 o
  -2   1   8      130.02      133.71      8.65 o
  -1   1   8      111.99      111.81      8.15 o
   0   1   8     1762.77     1747.52     24.49 o
   1   1   8      201.11      179.92      9.18 o
   2   1   8     1003.29     1071.10     19.59 o
   3   1   8     1070.82      982.57     17.84 o
   4   1   8       39.09       30.97      9.26 o
   5   1   8      119.34      111.75     25.21 o
   6   1   8       45.47       47.48     26.27 o
   7   1   8      248.41      258.07     19.05 o
   8   1   8      113.06      160.41     21.84 o
  -8   2   8       52.82       31.65     18.78 o
  -7   2   8      416.69      450.83     18.34 o
  -6   2   8        3.27       23.04     13.64 o
  -5   2   8     1820.80     1920.10     37.08 o
  -4   2   8     2275.63     2333.49     39.01 o
  -3   2   8     2036.36     2011.26     28.05 o
  -2   2   8     7116.26     6971.83     82.66 o
  -1   2   8        0.10       -7.08      7.23 o
   0   2   8      377.41      417.76     11.56 o
   1   2   8     1153.28     1134.14     25.23 o
   2   2   8     1807.63     1682.94     25.45 o
   3   2   8      719.98      783.40     17.15 o
   4   2   8     2269.79     2282.68     31.92 o
   5   2   8      129.00       85.29     14.57 o
   6   2   8      309.67      310.33     18.82 o
   7   2   8        4.92        6.17     16.41 o
   8   2   8       43.96       59.93     21.12 o
  -7   3   8        3.50       13.02     15.08 o
  -6   3   8       19.96       -6.29     14.60 o
  -5   3   8       68.74       56.83     14.41 o
  -4   3   8       91.18       91.32     19.50 o
  -3   3   8      600.42      606.47     16.86 o
  -2   3   8     1481.31     1587.83     26.43 o
  -1   3   8      888.80      868.12     23.50 o
   0   3   8     1107.47     1091.86     19.50 o
   1   3   8     1295.68     1250.58     21.33 o
   2   3   8        7.53        5.96      8.93 o
   3   3   8      741.57      757.29     17.97 o
   4   3   8      168.19      152.60     12.09 o
   5   3   8        2.06      -13.34     13.34 o
   6   3   8       41.71       29.12     15.40 o
   7   3   8       15.23        3.71     20.74 o
   8   3   8       24.17       19.50     21.64 o
  -7   4   8      298.02      302.82     19.47 o
  -6   4   8      217.47      230.37     17.52 o
  -5   4   8       59.71       37.63     14.28 o
  -4   4   8      469.06      450.98     22.46 o
  -3   4   8      833.74      825.42     21.66 o
  -2   4   8      321.31      311.95     12.85 o
  -1   4   8     1333.58     1322.40     20.64 o
   0   4   8        0.55       -8.09      8.09 o
   1   4   8       15.40       17.06      7.94 o
   2   4   8        8.15       -0.61      8.43 o
   3   4   8     2223.62     2188.10     33.05 o
   4   4   8      254.71      264.19     15.51 o
   5   4   8      704.29      790.25     39.32 o
   6   4   8        1.75        8.18     32.82 o
   7   4   8       86.90      125.99     22.52 o
   8   4   8       45.40       76.88     24.04 o
  -7   5   8       42.32       43.83     23.61 o
  -6   5   8        0.31        2.38     15.21 o
  -5   5   8      120.46      102.91     23.41 o
  -4   5   8       33.14       20.94     13.94 o
  -3   5   8      143.08      149.19     14.94 o
  -2   5   8      101.58      122.46     11.27 o
  -1   5   8     1484.08     1467.66     42.50 o
   0   5   8       89.57      113.17     10.09 o
   1   5   8       32.26       36.37      8.47 o
   2   5   8      327.47      339.66     14.31 o
   3   5   8      372.18      396.30     18.41 o
   4   5   8        7.10       10.57     14.95 o
   5   5   8      386.15      381.29     23.35 o
   6   5   8        2.29        2.78     19.58 o
   7   5   8      127.27      124.74     29.34 o
   8   5   8        7.75       -3.68     46.24 o
  -6   6   8       27.22      -14.77     19.49 o
  -5   6   8      210.24      198.60     20.87 o
  -4   6   8       46.46       37.32     17.14 o
  -3   6   8      617.71      704.75     28.41 o
  -2   6   8     1057.79     1048.94     27.87 o
  -1   6   8      439.39      454.59     17.85 o
   0   6   8     1365.74     1402.13     28.56 o
   1   6   8      852.42      866.09     26.42 o
   2   6   8      163.32      149.07     15.02 o
   3   6   8      153.31      131.00     14.04 o
   4   6   8      160.00      179.07     18.17 o
   5   6   8      197.69      247.93     25.36 o
   6   6   8       26.73        5.71     21.14 o
   7   6   8        5.59        1.80     23.78 o
  -6   7   8      253.92      279.55     40.83 o
  -5   7   8       40.95       31.75     20.07 o
  -4   7   8      316.30      336.63     23.76 o
  -3   7   8      144.75      163.52     20.44 o
  -2   7   8      438.70      372.09     22.04 o
  -1   7   8      242.87      262.33     19.03 o
   0   7   8     1502.06     1470.34     50.54 o
   1   7   8       67.02       88.94     15.65 o
   2   7   8      976.17      969.89     35.36 o
   3   7   8      105.24      115.26     19.82 o
   4   7   8      119.62       61.87     42.56 o
   5   7   8        9.61       32.37     24.39 o
   6   7   8        1.71      -11.16     24.87 o
  -5   8   8       22.68        8.95     24.55 o
  -4   8   8        4.19       17.64     22.99 o
  -3   8   8       73.58       60.97     23.73 o
  -2   8   8       10.58        0.43     38.72 o
  -1   8   8      149.00      157.93     20.38 o
   0   8   8      440.85      503.31     22.48 o
   1   8   8       12.74        6.12     20.26 o
   2   8   8      126.87      123.89     18.09 o
   3   8   8       37.15       46.64     20.67 o
   4   8   8       53.93       63.18     38.11 o
   5   8   8      141.74      143.95     28.43 o
   6   8   8        6.82       23.17     28.44 o
  -3   9   8       22.24        3.59     27.21 o
  -2   9   8        5.43       -4.15     24.52 o
  -1   9   8       48.94       49.34     26.21 o
   0   9   8       33.30       46.18     27.33 o
   1   9   8      272.40      303.83     21.48 o
   2   9   8        3.14       26.95     20.79 o
   3   9   8      152.12      203.64     29.23 o
   4   9   8       54.90       26.33     41.36 o
  -2  10   8        9.63       32.27     37.18 o
  -1  10   8        2.18       32.57     28.78 o
   0  10   8      167.55      186.50     31.70 o
   1  10   8      247.53      245.75     32.48 o
   2  10   8       27.91       24.54     28.63 o
   3  10   8       99.77       62.37     44.22 o
  -3  -8   9        0.68        9.15     26.36 o
  -2  -8   9       28.53       32.94     27.33 o
  -1  -8   9        1.82       20.85     25.90 o
   0  -8   9       20.84       30.28     22.55 o
   1  -8   9        3.55       -2.68     46.94 o
   2  -8   9       33.84       81.38     26.63 o
   3  -8   9       13.51       30.03     28.36 o
  -4  -7   9        3.90      -13.12     24.97 o
  -3  -7   9        4.03      -10.17     23.25 o
  -2  -7   9      228.30      223.93     28.18 o
  -1  -7   9       11.77       -7.94     19.32 o
   0  -7   9      574.81      643.59     32.95 o
   1  -7   9       16.29       22.99     16.91 o
   2  -7   9      579.43      620.98     29.32 o
   3  -7   9        5.47        1.19     39.44 o
   4  -7   9        9.08       24.08     27.04 o
  -5  -6   9        5.96       11.55     21.71 o
  -4  -6   9       64.45       84.51     22.35 o
  -3  -6   9       28.81       34.30     21.62 o
  -2  -6   9       10.42        8.09     21.18 o
  -1  -6   9        5.10      -16.91     16.91 o
   0  -6   9      103.31       91.85     15.89 o
   1  -6   9        0.53        5.06     15.06 o
   2  -6   9      331.55      416.12     20.98 o
   3  -6   9        4.87       18.60     18.95 o
   4  -6   9      696.14      699.85     36.08 o
   5  -6   9        1.69       -0.11     25.69 o
  -6  -5   9        3.80       12.78     20.92 o
  -5  -5   9      126.82      138.46     22.87 o
  -4  -5   9        9.02       32.56     23.10 o
  -3  -5   9      170.24      147.19     23.61 o
  -2  -5   9       21.82        3.03     15.88 o
  -1  -5   9       66.20       75.54     14.03 o
   0  -5   9       40.83       33.75     14.07 o
   1  -5   9      928.24      798.48     32.17 o
   2  -5   9       78.31       66.15     17.54 o
   3  -5   9      558.70      472.40     23.95 o
   4  -5   9        3.13        4.53     21.60 o
   5  -5   9       79.13       62.65     30.69 o
   6  -5   9        9.65      -19.00     25.39 o
  -6  -4   9       47.51       37.02     20.53 o
  -5  -4   9      100.99      121.88     20.07 o
  -4  -4   9       33.04       42.21     18.22 o
  -3  -4   9      850.46      823.89     34.42 o
  -2  -4   9       33.43       45.85     15.16 o
  -1  -4   9      461.91      518.39     16.94 o
   0  -4   9        1.49       -0.27     10.92 o
   1  -4   9      202.55      208.60     15.70 o
   2  -4   9       67.59       61.41     13.73 o
   3  -4   9      843.03      820.70     37.19 o
   4  -4   9       51.67       40.12     16.67 o
   5  -4   9      337.93      250.63     23.83 o
   6  -4   9       23.11        1.61     22.62 o
   7  -4   9       27.85       21.65     24.77 o
  -7  -3   9        8.89       15.85     16.46 o
  -6  -3   9       26.47        5.79     15.87 o
  -5  -3   9       62.78       62.01     16.85 o
  -4  -3   9      101.54      137.84     16.62 o
  -3  -3   9       26.27       24.90     12.83 o
  -2  -3   9       69.75       42.20     10.09 o
  -1  -3   9      199.56      194.75     11.71 o
   0  -3   9     1407.43     1427.64     23.67 o
   1  -3   9        1.21        4.30      8.37 o
   2  -3   9     1034.67      995.50     23.73 o
   3  -3   9       58.01       68.32     12.13 o
   4  -3   9      928.75      939.37     26.48 o
   5  -3   9        0.20      -12.75     18.75 o
   6  -3   9        1.07        1.27     18.62 o
   7  -3   9       41.10        2.35     19.05 o
  -7  -2   9        1.53       -4.02     13.91 o
  -6  -2   9        7.88       27.29     13.57 o
  -5  -2   9       71.05       87.67     13.79 o
  -4  -2   9      809.85      842.34     24.02 o
  -3  -2   9        5.18       26.77     10.46 o
  -2  -2   9     1626.95     1620.23     24.72 o
  -1  -2   9      443.77      449.41     12.35 o
   0  -2   9      115.55      149.37     10.32 o
   1  -2   9        8.52        9.59      8.63 o
   2  -2   9     2818.98     2690.98     38.05 o
   3  -2   9      317.61      310.61     14.85 o
   4  -2   9     4795.87     4557.03     70.60 o
   5  -2   9       79.12      106.76     17.88 o
   6  -2   9      639.82      611.45     26.65 o
   7  -2   9      127.77      145.42     21.26 o
   8  -2   9       42.08       53.61     28.84 o
  -7  -1   9        2.24       -8.05     13.23 o
  -6  -1   9        1.12       -0.27     12.83 o
  -5  -1   9       22.12       32.15     12.97 o
  -4  -1   9       24.21       16.09     12.41 o
  -3  -1   9      831.98      819.48     21.66 o
  -2  -1   9      661.37      681.72     16.39 o
  -1  -1   9       55.73       41.94      8.35 o
   0  -1   9      575.31      553.14     14.77 o
   1  -1   9       53.24       63.95      9.36 o
   2  -1   9       14.47       12.66      9.28 o
   3  -1   9      116.34      109.88      9.77 o
   4  -1   9       15.08       18.71     10.48 o
   5  -1   9       55.23       50.64     14.86 o
   6  -1   9      272.12      235.66     21.38 o
   7  -1   9       14.44       -4.09     17.95 o
   8  -1   9      183.01      171.43     23.20 o
  -7   0   9      102.83       86.66     14.51 o
  -6   0   9      209.87      251.84     16.39 o
  -5   0   9      165.94      201.40     15.05 o
  -4   0   9     1398.15     1490.07     31.79 o
  -3   0   9     1985.05     1933.35     29.65 o
  -2   0   9      119.99      116.88      9.55 o
  -1   0   9     5742.87     5942.11     62.70 o
   0   0   9      258.85      188.78     10.28 o
   1   0   9      285.11      304.60     10.99 o
   2   0   9       62.75       62.56      9.06 o
   3   0   9     1054.80     1059.98     22.91 o
   4   0   9        8.02        1.57     10.69 o
   5   0   9     1216.50     1295.37     32.11 o
   6   0   9       11.61       15.67     18.07 o
   7   0   9      121.81      120.88     21.24 o
   8   0   9       29.70       42.70     20.81 o
  -7   1   9      134.63      152.70     15.79 o
  -6   1   9       60.82       55.24     14.79 o
  -5   1   9      281.68      259.31     16.34 o
  -4   1   9       35.84       47.11     13.78 o
  -3   1   9      189.47      175.66     11.59 o
  -2   1   9       11.96       -0.28      8.83 o
  -1   1   9     3144.54     3155.74     37.13 o
   0   1   9       35.22       32.86      9.12 o
   1   1   9     2592.56     2396.20     30.51 o
   2   1   9      254.51      262.26     11.67 o
   3   1   9      889.14      866.14     17.93 o
   4   1   9      395.94      452.68     15.92 o
   5   1   9       66.57       55.90     20.31 o
   6   1   9       22.53       20.57     15.86 o
   7   1   9       18.75       32.64     20.10 o
   8   1   9        0.39       -3.41     21.18 o
  -7   2   9        0.26        0.10     18.07 o
  -6   2   9      185.82      166.84     23.75 o
  -5   2   9       19.58       27.14     14.77 o
  -4   2   9       77.06       72.03     14.45 o
  -3   2   9       40.37       43.42      9.50 o
  -2   2   9     1574.23     1508.17     27.26 o
  -1   2   9       33.46       34.69      8.43 o
   0   2   9     4662.88     4588.78     53.70 o
   1   2   9        0.60        0.16      8.17 o
   2   2   9       12.26       11.66      9.23 o
   3   2   9       30.45       28.64      9.18 o
   4   2   9     1275.65     1377.62     34.64 o
   5   2   9      170.65      174.74     16.73 o
   6   2   9     1068.39     1124.22     37.95 o
   7   2   9      121.12      164.60     24.89 o
   8   2   9      108.37       94.21     23.43 o
  -7   3   9       19.36       18.03     17.12 o
  -6   3   9      570.68      539.51     28.07 o
  -5   3   9       31.46       38.41     15.29 o
  -4   3   9      283.07      246.46     16.88 o
  -3   3   9        6.86      -11.64     11.64 o
  -2   3   9      462.81      448.89     13.91 o
  -1   3   9      162.59      157.69      9.80 o
   0   3   9     5053.34     5181.44     59.60 o
   1   3   9       57.09       58.41      9.01 o
   2   3   9     2671.11     2610.86     35.28 o
   3   3   9      420.39      426.07     15.66 o
   4   3   9      177.59      128.99     12.71 o
   5   3   9        3.83       -0.80     18.17 o
   6   3   9       31.17       35.06     20.50 o
   7   3   9       37.07       34.10     26.30 o
   8   3   9      150.79      179.63     25.67 o
  -7   4   9        3.07       -0.35     20.76 o
  -6   4   9        3.43       15.67     16.72 o
  -5   4   9       37.59       23.24     15.17 o
  -4   4   9       68.53       89.63     24.11 o
  -3   4   9      480.58      436.43     33.49 o
  -2   4   9      503.91      506.39     16.05 o
  -1   4   9     1498.15     1392.14     23.96 o
   0   4   9       79.54      101.05     11.64 o
   1   4   9     2634.85     2500.16     32.21 o
   2   4   9      368.33      391.51     20.96 o
   3   4   9      136.69      140.25     14.19 o
   4   4   9      390.57      377.96     23.98 o
   5   4   9      170.48      132.32     32.31 o
   6   4   9        3.88       14.20     19.46 o
   7   4   9       36.32       37.97     22.19 o
   8   4   9        4.24       24.22     26.13 o
  -6   5   9        2.71        1.71     19.04 o
  -5   5   9      862.52      911.94     33.37 o
  -4   5   9      328.86      307.43     21.91 o
  -3   5   9      564.83      564.02     25.14 o
  -2   5   9      427.37      408.73     34.03 o
  -1   5   9     1788.86     1641.15     31.13 o
   0   5   9      245.82      288.97     15.56 o
   1   5   9     7527.68     7226.36    105.75 o
   2   5   9      567.67      567.82     23.72 o
   3   5   9     1325.58     1277.16     41.46 o
   4   5   9        4.21       13.35     15.97 o
   5   5   9      243.31      213.67     22.21 o
   6   5   9       62.43       69.24     33.85 o
   7   5   9        2.36      -27.39     27.39 o
  -6   6   9       11.23      -20.08     20.08 o
  -5   6   9      269.82      275.79     23.57 o
  -4   6   9       59.60       44.94     19.44 o
  -3   6   9      416.97      388.02     24.81 o
  -2   6   9        0.01      -13.65     13.65 o
  -1   6   9       43.87       66.89     14.90 o
   0   6   9       36.97       39.59     14.81 o
   1   6   9      108.03      130.57     16.22 o
   2   6   9      353.17      357.02     19.39 o
   3   6   9      486.48      445.60     21.69 o
   4   6   9       28.49       24.99     23.80 o
   5   6   9      289.23      282.99     46.29 o
   6   6   9       88.02       92.30     27.59 o
   7   6   9       34.30      -28.12     28.12 o
  -5   7   9        7.52       17.46     41.15 o
  -4   7   9      438.43      432.09     32.11 o
  -3   7   9        6.71       28.17     23.79 o
  -2   7   9      249.32      284.84     27.40 o
  -1   7   9       21.34       34.19     18.10 o
   0   7   9      141.01      107.90     16.93 o
   1   7   9       55.26       41.61     16.15 o
   2   7   9      977.81      992.74     31.25 o
   3   7   9       12.19       44.11     20.24 o
   4   7   9       28.94       12.29     24.72 o
   5   7   9        3.11      -23.78     23.78 o
   6   7   9        4.79       44.30     27.39 o
  -4   8   9       70.28       64.08     26.54 o
  -3   8   9       22.61        8.11     25.29 o
  -2   8   9      278.51      309.66     29.84 o
  -1   8   9       24.58       20.62     19.67 o
   0   8   9        2.93       15.81     18.31 o
   1   8   9      172.27      210.35     22.07 o
   2   8   9      181.69      215.66     23.63 o
   3   8   9      270.66      330.68     25.54 o
   4   8   9      114.77      100.86     28.23 o
   5   8   9       81.51      104.92     29.11 o
  -3   9   9      295.04      319.43     32.81 o
  -2   9   9        0.70      -14.10     26.31 o
  -1   9   9       22.78       42.63     27.11 o
   0   9   9        3.29        2.16     24.19 o
   1   9   9       11.19       -9.72     20.35 o
   2   9   9       29.62       29.62     22.77 o
   3   9   9      425.82      426.18     97.55 o
   4   9   9       57.55       46.33     29.99 o
  -1  10   9      325.90      296.67     46.46 o
   0  10   9        1.82       18.70     45.34 o
   1  10   9       55.55       81.76     30.85 o
  -2  -8  10       11.40       66.78     43.00 o
  -1  -8  10        0.58       -2.17     26.88 o
   0  -8  10        1.21       18.12     29.92 o
   1  -8  10        8.02       -6.96     29.50 o
   2  -8  10       86.49      106.21     46.12 o
  -3  -7  10        9.01       15.81     48.82 o
  -2  -7  10      176.23      265.10     42.98 o
  -1  -7  10       25.41       49.82     27.16 o
   0  -7  10        5.75       -0.01     22.02 o
   1  -7  10       89.93      127.48     23.48 o
   2  -7  10      176.64      172.82     25.09 o
   3  -7  10       36.50      100.03     30.41 o
   4  -7  10       30.96       54.63     30.41 o
  -5  -6  10        0.07       16.40     35.43 o
  -4  -6  10      112.69       99.69     25.73 o
  -3  -6  10        4.48       15.20     23.73 o
  -2  -6  10      149.00      143.58     26.07 o
  -1  -6  10        4.80       -0.48     18.61 o
   0  -6  10      110.50      140.97     21.11 o
   1  -6  10        9.40       -8.03     17.29 o
   2  -6  10        5.89       22.22     19.67 o
   3  -6  10      140.31      115.82     33.56 o
   4  -6  10       69.07      110.21     28.42 o
   5  -6  10      138.81      169.35     32.17 o
  -5  -5  10        4.19        6.30     22.89 o
  -4  -5  10        0.62       12.97     22.59 o
  -3  -5  10       24.64       -0.38     22.17 o
  -2  -5  10       13.32        7.20     21.00 o
  -1  -5  10       29.57       28.14     24.56 o
   0  -5  10      159.87      163.83     20.43 o
   1  -5  10       14.39       15.61     18.21 o
   2  -5  10      248.35      267.60     19.67 o
   3  -5  10      496.32      519.61     26.76 o
   4  -5  10       97.45       69.70     24.98 o
   5  -5  10      209.29      270.72     62.68 o
   6  -5  10       26.87       74.67     29.02 o
  -6  -4  10       10.77       17.87     18.31 o
  -5  -4  10       20.23        6.64     26.89 o
  -4  -4  10       25.35       16.17     24.66 o
  -3  -4  10      647.19      640.68     34.41 o
  -2  -4  10      153.40      181.41     16.16 o
  -1  -4  10      357.50      384.41     23.98 o
   0  -4  10      577.89      653.45     22.70 o
   1  -4  10       59.55       61.73     15.27 o
   2  -4  10       84.92       69.76     15.40 o
   3  -4  10      363.11      409.00     23.41 o
   4  -4  10      150.55      178.09     45.84 o
   5  -4  10      870.32      987.46     45.12 o
   6  -4  10      220.11      297.77     30.66 o
  -6  -3  10        0.18      -12.88     17.08 o
  -5  -3  10       13.66       16.70     16.40 o
  -4  -3  10       16.40        0.86     16.33 o
  -3  -3  10       60.51       64.93     16.79 o
  -2  -3  10      564.24      517.19     19.74 o
  -1  -3  10      370.73      373.43     16.29 o
   0  -3  10      480.69      491.10     22.50 o
   1  -3  10     1568.67     1524.67     34.63 o
   2  -3  10        1.82       -0.98     13.12 o
   3  -3  10      661.89      701.00     24.49 o
   4  -3  10       67.36       98.10     28.15 o
   5  -3  10       43.10       16.34     22.96 o
   6  -3  10        5.75       23.33     23.02 o
   7  -3  10       53.84       24.32     26.86 o
  -7  -2  10       65.45       89.04     19.83 o
  -6  -2  10       11.37       -7.91     16.68 o
  -5  -2  10       93.49      102.11     15.39 o
  -4  -2  10       94.44      109.27     15.32 o
  -3  -2  10       37.02       48.02     14.01 o
  -2  -2  10     2613.94     2523.88     49.56 o
  -1  -2  10       39.59       37.74     10.52 o
   0  -2  10     2481.07     2327.41     35.49 o
   1  -2  10     2231.35     2117.32     37.02 o
   2  -2  10      916.89      889.35     24.26 o
   3  -2  10        0.18      -11.52     12.11 o
   4  -2  10      118.67      189.43     17.00 o
   5  -2  10      658.97      652.48     28.25 o
   6  -2  10      198.79      210.48     27.60 o
   7  -2  10      295.69      281.21     28.13 o
  -7  -1  10        0.07       -8.13     15.15 o
  -6  -1  10      207.85      223.83     17.06 o
  -5  -1  10      191.00      195.58     16.59 o
  -4  -1  10      171.83      203.37     16.58 o
  -3  -1  10      281.23      299.85     16.84 o
  -2  -1  10      122.32      100.75     11.40 o
  -1  -1  10       43.69       48.56      9.20 o
   0  -1  10     2412.77     2246.34     31.86 o
   1  -1  10       21.73       -1.64      9.29 o
   2  -1  10     3316.02     3122.79     48.98 o
   3  -1  10        5.62       20.81     12.31 o
   4  -1  10      775.82      737.04     27.76 o
   5  -1  10        1.92       -1.62     18.01 o
   6  -1  10       17.58       16.23     19.61 o
   7  -1  10       43.49       47.38     20.61 o
   8  -1  10       16.73      -20.85     38.28 o
  -7   0  10      100.61      146.03     18.22 o
  -6   0  10       14.99       -9.52     22.33 o
  -5   0  10        3.49       11.24     14.49 o
  -4   0  10       12.41       -6.54     26.72 o
  -3   0  10      204.86      202.76     13.76 o
  -2   0  10      409.23      425.92     18.10 o
  -1   0  10     2047.91     1873.83     42.16 o
   0   0  10      299.69      325.86     12.93 o
   1   0  10     1493.49     1509.77     23.65 o
   2   0  10      257.27      222.76     12.09 o
   3   0  10        1.81      -10.71     10.71 o
   4   0  10      163.81      147.38     15.85 o
   5   0  10      373.91      365.77     23.31 o
   6   0  10      694.88      680.85     41.20 o
   7   0  10      206.14      243.17     24.54 o
   8   0  10      187.69      264.90     31.90 o
  -7   1  10      145.15      149.45     17.80 o
  -6   1  10        0.90        1.75     15.92 o
  -5   1  10      718.20      776.93     26.53 o
  -4   1  10      505.20      503.32     20.56 o
  -3   1  10      182.65      199.14     17.68 o
  -2   1  10       27.92       50.56     10.85 o
  -1   1  10     1572.19     1567.25     32.25 o
   0   1  10       54.97       48.27     10.20 o
   1   1  10     2265.18     2275.56     39.76 o
   2   1  10     2549.30     2518.92     34.95 o
   3   1  10     2339.77     2220.51     36.01 o
   4   1  10      813.44      694.94     24.81 o
   5   1  10        6.33      -18.80     18.80 o
   6   1  10        2.82      -20.87     25.43 o
   7   1  10      117.57      104.61     34.25 o
   8   1  10       27.90       35.87     23.45 o
  -7   2  10       21.11        6.79     23.67 o
  -6   2  10       26.42       16.24     16.56 o
  -5   2  10       11.77       21.41     15.84 o
  -4   2  10        1.66      -14.57     14.57 o
  -3   2  10       25.22       14.35     14.25 o
  -2   2  10        0.37        3.45     12.93 o
  -1   2  10      268.28      342.34     12.43 o
   0   2  10     1292.96     1255.31     23.26 o
   1   2  10        5.94        3.54      9.17 o
   2   2  10      880.55      884.73     20.36 o
   3   2  10      177.92      212.84     14.63 o
   4   2  10      421.52      427.10     25.17 o
   5   2  10      294.39      257.94     22.85 o
   6   2  10       48.94       40.16     20.71 o
   7   2  10       86.90       91.75     23.59 o
   8   2  10        3.19       13.02     23.49 o
  -7   3  10       71.76       87.18     21.80 o
  -6   3  10      437.19      484.75     23.17 o
  -5   3  10      120.38      108.75     17.34 o
  -4   3  10     1501.18     1544.54     42.00 o
  -3   3  10     1695.86     1638.08     36.77 o
  -2   3  10      689.54      753.48     20.87 o
  -1   3  10      449.30      502.20     16.93 o
   0   3  10     1405.51     1284.97     23.92 o
   1   3  10       22.08       20.23      9.55 o
   2   3  10     1588.14     1617.97     32.51 o
   3   3  10      324.40      380.74     18.07 o
   4   3  10      744.02      776.08     27.45 o
   5   3  10      103.52      121.45     21.81 o
   6   3  10       47.19       61.74     21.44 o
   7   3  10        0.70      -21.59     21.59 o
   8   3  10        1.31      -16.48     40.49 o
  -6   4  10       32.13       64.45     21.91 o
  -5   4  10       39.62       -9.33     22.40 o
  -4   4  10     1083.28     1094.23     36.41 o
  -3   4  10       62.99       71.62     18.96 o
  -2   4  10      585.89      529.68     21.35 o
  -1   4  10      263.77      257.50     15.59 o
   0   4  10      130.37      135.70     14.60 o
   1   4  10       29.46       48.05     14.92 o
   2   4  10      143.39      147.55     18.62 o
   3   4  10      391.58      302.51     20.19 o
   4   4  10      148.93      135.50     18.15 o
   5   4  10       18.12       15.78     19.15 o
   6   4  10      210.13      201.38     25.91 o
   7   4  10        3.02      -22.13     23.07 o
  -6   5  10      138.64      144.75     26.07 o
  -5   5  10      252.04      234.48     27.35 o
  -4   5  10        2.19        8.47     17.97 o
  -3   5  10      933.33      908.89     39.23 o
  -2   5  10       65.26       79.44     21.20 o
  -1   5  10     2120.76     2171.61     44.01 o
   0   5  10      785.51      725.03     29.70 o
   1   5  10      258.23      232.33     17.26 o
   2   5  10      245.31      244.62     18.80 o
   3   5  10      414.59      458.80     22.24 o
   4   5  10      808.42      810.86     44.71 o
   5   5  10      144.02      124.36     41.10 o
   6   5  10       92.04       78.96     40.45 o
   7   5  10        1.52        2.19     28.02 o
  -5   6  10        2.24       23.72     21.40 o
  -4   6  10       21.28       -8.17     20.68 o
  -3   6  10      433.85      391.35     25.44 o
  -2   6  10       25.96       41.97     22.87 o
  -1   6  10       59.27       44.44     17.91 o
   0   6  10       73.99       90.51     16.65 o
   1   6  10       79.62      134.21     17.19 o
   2   6  10      167.47      161.43     18.31 o
   3   6  10        1.33       20.89     19.53 o
   4   6  10      488.97      513.74     34.63 o
   5   6  10       83.48       46.65     26.51 o
   6   6  10      182.91      205.55     31.77 o
  -5   7  10       35.43      -10.50     36.19 o
  -4   7  10      195.50      218.03     29.26 o
  -3   7  10        1.29        8.19     23.96 o
  -2   7  10      557.59      596.59     36.42 o
  -1   7  10       19.21       37.39     20.28 o
   0   7  10      277.24      305.11     20.87 o
   1   7  10       52.11       35.89     16.65 o
   2   7  10      259.90      226.14     24.23 o
   3   7  10        2.78       -9.12     19.57 o
   4   7  10      237.76      189.15     30.38 o
   5   7  10       27.28        8.84     27.89 o
   6   7  10      146.41      125.35     31.23 o
  -4   8  10      114.34      109.48     37.67 o
  -3   8  10        0.07      -15.45     26.27 o
  -2   8  10      575.87      559.56     36.67 o
  -1   8  10      170.37      181.90     49.32 o
   0   8  10      563.68      651.57     45.75 o
   1   8  10       77.41       99.86     19.08 o
   2   8  10      129.70      138.30     24.15 o
   3   8  10        1.97      -17.56     36.86 o
   4   8  10       13.38       22.56     28.38 o
   5   8  10       13.12       11.66     29.07 o
  -2   9  10       51.51       26.50     29.73 o
  -1   9  10      135.41      191.51     31.36 o
   0   9  10       32.04       45.60     22.84 o
   1   9  10      149.89      173.43     31.93 o
   2   9  10      255.45      250.73     40.95 o
   3   9  10       27.13       54.35     31.20 o
  -2  -7  11        2.35      -28.30     28.30 o
  -1  -7  11        0.81        2.83     26.66 o
   0  -7  11       22.46       49.58     25.30 o
   1  -7  11       20.47       12.65     44.54 o
   2  -7  11       20.08       17.80     30.41 o
   3  -7  11       97.75      110.09     47.95 o
  -4  -6  11       72.33      103.99     32.14 o
  -3  -6  11        6.89       32.77     26.34 o
  -2  -6  11       95.89       70.59     26.58 o
  -1  -6  11      371.92      407.00     44.07 o
   0  -6  11       83.55       90.23     23.34 o
   1  -6  11      260.64      271.65     22.53 o
   2  -6  11        6.22      -21.57     21.57 o
   3  -6  11        6.62       42.76     28.53 o
   4  -6  11       12.42       -7.62     26.90 o
  -5  -5  11        0.75       75.84     35.96 o
  -4  -5  11        1.19       -1.08     23.07 o
  -3  -5  11       14.09       33.81     23.63 o
  -2  -5  11        8.42       31.45     24.87 o
  -1  -5  11      165.38      205.96     28.83 o
   0  -5  11      129.13      115.44     21.60 o
   1  -5  11      434.81      477.41     22.90 o
   2  -5  11      211.64      171.09     23.25 o
   3  -5  11      494.05      518.41     29.09 o
   4  -5  11      118.67       95.02     28.10 o
   5  -5  11       98.86       48.94     28.18 o
  -5  -4  11       21.40       15.01     19.48 o
  -4  -4  11        3.35       -8.19     18.88 o
  -3  -4  11      141.09      102.60     38.85 o
  -2  -4  11       32.33       38.20     23.15 o
  -1  -4  11      383.39      305.72     22.47 o
   0  -4  11      155.14      160.21     17.92 o
   1  -4  11      313.93      292.80     29.63 o
   2  -4  11      327.40      392.95     22.39 o
   3  -4  11      165.32      181.91     25.64 o
   4  -4  11       89.96       71.72     27.30 o
   5  -4  11       31.22       52.68     27.38 o
   6  -4  11      428.88      450.98     36.60 o
  -6  -3  11       10.63        4.37     19.58 o
  -5  -3  11      102.25       94.88     20.25 o
  -4  -3  11      175.19      168.32     19.99 o
  -3  -3  11        5.43        3.46     22.40 o
  -2  -3  11      647.42      731.84     25.69 o
  -1  -3  11       50.70       53.14     17.91 o
   0  -3  11      283.27      261.95     18.18 o
   1  -3  11      399.14      341.56     20.17 o
   2  -3  11      496.91      433.50     26.45 o
   3  -3  11      225.68      169.19     21.64 o
   4  -3  11      247.28      195.54     27.65 o
   5  -3  11       68.18       90.40     27.79 o
   6  -3  11       26.24      -13.21     27.82 o
  -6  -2  11        8.89        7.03     18.63 o
  -5  -2  11       15.08        5.39     17.87 o
  -4  -2  11       97.82      109.52     19.90 o
  -3  -2  11      182.57      196.81     29.77 o
  -2  -2  11       36.02       35.12     14.81 o
  -1  -2  11        3.77       -5.44     12.30 o
   0  -2  11       22.71       12.48     14.59 o
   1  -2  11      129.47      114.68     15.59 o
   2  -2  11       16.88      -11.78     15.06 o
   3  -2  11      619.25      576.44     23.59 o
   4  -2  11       40.19       56.42     27.65 o
   5  -2  11       14.42      -24.20     25.07 o
   6  -2  11        5.83       22.83     52.80 o
   7  -2  11      226.51      223.91     30.90 o
  -6  -1  11      217.11      204.33     21.16 o
  -5  -1  11        7.70        4.87     17.66 o
  -4  -1  11      232.64      227.20     19.85 o
  -3  -1  11      325.89      379.37     45.85 o
  -2  -1  11       70.63       53.74     14.86 o
  -1  -1  11       84.82       98.57     13.78 o
   0  -1  11        8.73        7.10     11.84 o
   1  -1  11     1673.53     1697.32     37.65 o
   2  -1  11      642.10      628.51     24.76 o
   3  -1  11     1941.41     1826.32     39.16 o
   4  -1  11      201.34      217.67     18.96 o
   5  -1  11     1269.61     1130.52     83.22 o
   6  -1  11        0.23      -23.62     23.62 o
   7  -1  11       31.29       24.16     28.25 o
  -6   0  11        8.47        1.78     26.13 o
  -5   0  11       17.02        8.07     22.69 o
  -4   0  11        5.95       16.24     15.14 o
  -3   0  11      394.64      388.73     20.26 o
  -2   0  11       27.06       -6.33     12.84 o
  -1   0  11      120.44      115.95     14.02 o
   0   0  11       89.44       74.04     13.50 o
   1   0  11        9.60       -5.25     14.16 o
   2   0  11      216.18      230.04     18.32 o
   3   0  11      205.67      212.89     15.84 o
   4   0  11       27.28       28.91     16.28 o
   5   0  11      438.95      407.09     25.69 o
   6   0  11       62.91       52.16     21.99 o
   7   0  11      316.73      334.55     27.01 o
  -6   1  11       39.56       16.09     19.32 o
  -5   1  11      468.64      502.65     30.02 o
  -4   1  11      262.16      271.46     27.69 o
  -3   1  11     1451.45     1581.19     36.54 o
  -2   1  11     1184.48     1195.80     28.07 o
  -1   1  11        3.80        0.42     11.35 o
   0   1  11     1448.18     1506.46     31.19 o
   1   1  11       87.40       76.14     15.58 o
   2   1  11      346.03      348.88     16.65 o
   3   1  11      550.84      531.29     24.09 o
   4   1  11     1084.69     1176.72     32.80 o
   5   1  11      243.17      173.81     22.56 o
   6   1  11      392.63      324.28     25.81 o
   7   1  11       29.11       19.39     22.99 o
  -6   2  11       28.67       43.42     20.82 o
  -5   2  11      146.03      181.57     21.85 o
  -4   2  11        3.92      -10.36     18.24 o
  -3   2  11      528.74      492.44     25.24 o
  -2   2  11      503.07      560.04     22.04 o
  -1   2  11     1014.84     1047.08     33.95 o
   0   2  11      949.96      918.60     26.83 o
   1   2  11      456.12      480.08     21.91 o
   2   2  11      174.83      169.04     17.86 o
   3   2  11      182.48      213.56     20.13 o
   4   2  11       11.11       -5.57     15.84 o
   5   2  11        3.70       31.57     20.11 o
   6   2  11      107.40      127.33     23.59 o
   7   2  11      102.11       78.53     50.15 o
  -6   3  11       22.61       46.52     21.15 o
  -5   3  11      160.56      134.46     27.99 o
  -4   3  11      176.15      141.33     20.69 o
  -3   3  11       58.31       44.99     18.77 o
  -2   3  11      368.14      395.60     24.75 o
  -1   3  11      113.90      102.33     14.21 o
   0   3  11       10.55       23.95     13.45 o
   1   3  11        5.06       18.88     15.52 o
   2   3  11       40.34       41.33     16.26 o
   3   3  11     1148.94     1100.98     39.70 o
   4   3  11      325.28      333.03     24.75 o
   5   3  11      705.72      748.64     45.02 o
   6   3  11        0.51      -26.24     26.24 o
   7   3  11      146.18      154.65     46.10 o
  -6   4  11       72.27       51.23     22.84 o
  -5   4  11      228.61      232.93     25.36 o
  -4   4  11       56.06       65.13     24.28 o
  -3   4  11       18.75      -18.46     18.46 o
  -2   4  11      726.51      727.88     37.83 o
  -1   4  11      519.52      533.77     20.65 o
   0   4  11      299.06      287.94     19.16 o
   1   4  11      781.24      754.37     26.40 o
   2   4  11        5.63       -5.38     14.69 o
   3   4  11       32.57       29.61     16.15 o
   4   4  11        3.97       11.42     19.95 o
   5   4  11      224.17      235.86     31.22 o
   6   4  11        7.13       17.64     27.02 o
   7   4  11      237.73      216.52     34.41 o
  -5   5  11        3.57       46.99     22.06 o
  -4   5  11        5.40       10.08     21.29 o
  -3   5  11        2.72      -19.12     19.12 o
  -2   5  11      655.67      661.41     36.19 o
  -1   5  11       80.25       69.78     18.45 o
   0   5  11      391.24      390.58     21.08 o
   1   5  11       49.80       28.17     19.19 o
   2   5  11      149.02      151.33     22.89 o
   3   5  11       74.40       86.86     45.99 o
   4   5  11        7.11       17.77     39.58 o
   5   5  11        6.46      -26.74     26.74 o
   6   5  11       66.90      113.22     29.22 o
   7   5  11       18.16       76.60     42.20 o
  -5   6  11        0.66        6.89     26.25 o
  -4   6  11      301.97      272.61     35.62 o
  -3   6  11      538.64      433.78     33.96 o
  -2   6  11       10.14       28.15     24.84 o
  -1   6  11      926.20      949.66     45.26 o
   0   6  11      850.87      843.67     34.73 o
   1   6  11      141.72      166.76     19.38 o
   2   6  11      838.22      855.29     45.17 o
   3   6  11      101.99      120.86     23.15 o
   4   6  11       63.55       85.81     27.59 o
   5   6  11       13.38       -3.62     41.97 o
   6   6  11       55.42       83.60     46.08 o
  -4   7  11      181.99      200.50     30.85 o
  -3   7  11        0.16       -2.90     25.90 o
  -2   7  11       33.07       22.07     25.63 o
  -1   7  11        0.51        8.13     26.90 o
   0   7  11      298.07      295.20     25.10 o
   1   7  11       63.41       37.60     17.32 o
   2   7  11      145.96      146.47     24.71 o
   3   7  11        0.67        2.08     22.12 o
   4   7  11      168.39      171.97     36.06 o
   5   7  11      150.18      199.20     33.76 o
  -3   8  11       80.38       68.23     28.67 o
  -2   8  11        2.68       30.83     29.04 o
  -1   8  11        0.60      -16.95     27.25 o
   0   8  11        9.04      -15.89     21.89 o
   1   8  11      130.85      137.91     23.54 o
   2   8  11       30.77      -13.64     23.53 o
   3   8  11       64.40      114.46     31.46 o
   4   8  11       49.00       35.06     31.55 o
  -1   9  11        1.80       31.10     29.96 o
   0   9  11       51.62       73.59     30.33 o
   1   9  11      131.26      166.61     33.98 o
   2   9  11       20.42      -24.43     46.96 o
   0  -7  12       14.78       49.20     46.50 o
  -3  -6  12       79.49      129.84     40.45 o
  -2  -6  12       12.87       38.65     29.74 o
  -1  -6  12       14.42      -10.62     26.36 o
   0  -6  12        0.81      -18.65     23.43 o
   1  -6  12      130.82      155.33     32.53 o
   2  -6  12       13.46       -5.93     24.36 o
   3  -6  12      135.22       89.79     32.56 o
  -4  -5  12        0.25      -14.41     27.92 o
  -3  -5  12      135.15      154.06     29.38 o
  -2  -5  12       23.41        3.68     37.69 o
  -1  -5  12      124.23      170.60     28.02 o
   0  -5  12        0.06      -12.37     24.71 o
   1  -5  12        8.85       -5.11     18.33 o
   2  -5  12        6.03      -10.15     37.75 o
   3  -5  12      269.57      271.75     34.27 o
   4  -5  12        4.70       -8.16     28.57 o
  -5  -4  12       13.78      -13.43     35.28 o
  -4  -4  12        0.78      -24.35     24.35 o
  -3  -4  12       23.25       36.28     25.83 o
  -2  -4  12        6.60        5.02     42.66 o
  -1  -4  12       84.87       85.11     21.81 o
   0  -4  12       83.06       64.10     22.05 o
   1  -4  12      175.43      172.87     21.19 o
   2  -4  12      396.00      346.89     38.14 o
   3  -4  12       31.06       20.87     21.94 o
   4  -4  12      449.20      515.90     38.57 o
   5  -4  12       19.00      -27.26     30.01 o
  -5  -3  12       85.42       73.74     21.39 o
  -4  -3  12        3.73       -1.23     41.92 o
  -3  -3  12       58.95       46.49     25.69 o
  -2  -3  12      770.47      750.01     58.13 o
  -1  -3  12      128.44      195.13     22.52 o
   0  -3  12      156.18      169.57     18.73 o
   1  -3  12       65.47       65.13     19.61 o
   2  -3  12      343.57      376.59     22.71 o
   3  -3  12        5.22      -15.09     19.79 o
   4  -3  12     1146.09     1058.40     65.89 o
   5  -3  12        6.09      -27.97     27.97 o
   6  -3  12      528.84      581.70     63.44 o
  -5  -2  12        1.75      -13.74     19.74 o
  -4  -2  12        3.20       -5.53     18.69 o
  -3  -2  12       20.64       21.31     20.38 o
  -2  -2  12       98.25      128.78     24.53 o
  -1  -2  12       62.89       30.81     19.14 o
   0  -2  12      177.84      208.48     29.04 o
   1  -2  12        0.88        7.82     16.42 o
   2  -2  12      411.07      432.66     22.99 o
   3  -2  12       27.16       -2.93     18.97 o
   4  -2  12       28.30       48.99     26.24 o
   5  -2  12        0.46       30.31     27.66 o
   6  -2  12      245.43      287.41     62.58 o
  -6  -1  12       55.71       85.33     21.48 o
  -5  -1  12        3.38       -7.55     24.35 o
  -4  -1  12      316.69      314.19     23.61 o
  -3  -1  12      294.76      355.07     23.65 o
  -2  -1  12        4.22      -17.29     17.29 o
  -1  -1  12     3111.43     3262.43     66.25 o
   0  -1  12       20.76       21.97     14.83 o
   1  -1  12      498.83      570.61     28.17 o
   2  -1  12       45.82       16.76     16.29 o
   3  -1  12       93.71      107.79     21.45 o
   4  -1  12       80.76       45.00     26.27 o
   5  -1  12      509.11      553.07     36.77 o
   6  -1  12        1.17       -6.97     28.92 o
   7  -1  12      135.98      136.42     46.58 o
  -6   0  12       55.36       10.48     21.01 o
  -5   0  12      267.57      272.98     23.25 o
  -4   0  12      162.92      201.82     25.90 o
  -3   0  12       33.69       42.67     18.98 o
  -2   0  12      472.60      522.51     21.99 o
  -1   0  12      517.95      497.25     33.40 o
   0   0  12       60.71       50.82     15.14 o
   1   0  12     2117.04     2179.54     45.01 o
   2   0  12       16.24      -15.60     15.60 o
   3   0  12      839.04      808.47     28.79 o
   4   0  12       51.02       19.24     19.72 o
   5   0  12       16.58       20.54     26.47 o
   6   0  12       12.73      -10.41     27.03 o
   7   0  12       19.11       22.65     29.22 o
  -6   1  12       27.89      -15.59     21.09 o
  -5   1  12        0.13        1.65     19.64 o
  -4   1  12        7.31        2.87     18.28 o
  -3   1  12        1.46       -7.71     17.94 o
  -2   1  12       74.26       69.85     16.62 o
  -1   1  12      115.91      100.79     14.87 o
   0   1  12      550.46      589.20     23.95 o
   1   1  12        7.61        2.55     14.32 o
   2   1  12       64.70       67.31     22.74 o
   3   1  12       86.44       54.27     17.03 o
   4   1  12      187.58      201.64     23.53 o
   5   1  12      152.76      146.93     28.62 o
   6   1  12      398.26      453.82     37.67 o
   7   1  12       63.54       39.64     29.93 o
  -6   2  12      353.40      420.43     39.62 o
  -5   2  12        2.89       -2.31     21.57 o
  -4   2  12      379.05      424.64     28.47 o
  -3   2  12      110.01      126.59     20.68 o
  -2   2  12       37.35       13.56     18.82 o
  -1   2  12       20.83       13.49     15.69 o
   0   2  12     1063.84     1030.85     31.56 o
   1   2  12       74.70      112.48     29.74 o
   2   2  12     1035.53     1071.90     32.71 o
   3   2  12      373.00      339.06     21.43 o
   4   2  12      306.44      297.04     26.23 o
   5   2  12        1.29        0.29     26.69 o
   6   2  12       85.56      109.94     31.53 o
   7   2  12       17.28       -0.28     30.54 o
  -6   3  12       15.90       46.77     38.51 o
  -5   3  12       16.65       13.01     22.14 o
  -4   3  12        2.38       -5.83     28.63 o
  -3   3  12        0.05        7.81     19.81 o
  -2   3  12        7.64        5.53     19.21 o
  -1   3  12      232.62      233.98     46.82 o
   0   3  12        2.89        2.82     16.66 o
   1   3  12     1320.88     1237.17     56.41 o
   2   3  12      635.84      629.43     25.40 o
   3   3  12      189.26      208.88     20.46 o
   4   3  12      416.77      382.00     33.69 o
   5   3  12        0.72      -14.37     26.26 o
   6   3  12       63.00       33.96     31.47 o
   7   3  12       25.95       45.86     43.38 o
  -5   4  12      631.63      780.90     35.55 o
  -4   4  12        2.43        0.44     21.54 o
  -3   4  12      707.52      761.30     36.31 o
  -2   4  12      140.92      121.52     27.58 o
  -1   4  12       55.47       43.96     20.33 o
   0   4  12      246.15      253.99     20.55 o
   1   4  12     1188.38     1177.54     35.01 o
   2   4  12        0.33       -4.23     20.28 o
   3   4  12     1130.43     1232.26     42.32 o
   4   4  12        0.08        6.90     26.18 o
   5   4  12      369.74      341.05     34.69 o
   6   4  12       41.94       71.98     31.99 o
  -5   5  12       91.75       90.55     32.04 o
  -4   5  12       10.86      -16.40     25.81 o
  -3   5  12       83.34       86.95     27.68 o
  -2   5  12      264.17      270.52     32.20 o
  -1   5  12      117.34      195.69     23.20 o
   0   5  12       53.31       52.58     18.11 o
   1   5  12        0.48       19.19     17.51 o
   2   5  12        6.71       -9.66     17.27 o
   3   5  12      110.16       95.41     23.37 o
   4   5  12        7.93      -22.03     27.17 o
   5   5  12      242.84      240.56     32.86 o
   6   5  12       23.55       20.61     30.07 o
  -4   6  12      258.01      334.01     35.08 o
  -3   6  12      164.47      189.99     29.30 o
  -2   6  12      278.36      274.85     31.99 o
  -1   6  12        1.89       -8.37     26.08 o
   0   6  12       30.04       31.84     31.50 o
   1   6  12       19.43       19.15     22.02 o
   2   6  12      338.84      366.32     28.94 o
   3   6  12        6.18       44.64     36.91 o
   4   6  12       47.39       34.74     42.66 o
   5   6  12        0.05       42.79     30.51 o
  -3   7  12        0.12        4.78     30.90 o
  -2   7  12      221.75      241.66     33.14 o
  -1   7  12        3.73       12.38     54.42 o
   0   7  12      140.28      184.97     32.55 o
   1   7  12        9.43       -7.68     22.21 o
   2   7  12        0.59      -19.12     22.49 o
   3   7  12      121.27      137.37     32.49 o
   4   7  12       61.13       -8.47     29.76 o
  -2   8  12        1.03       -3.34     31.32 o
  -1   8  12      129.51      209.48     49.74 o
   0   8  12        0.76        9.92     30.64 o
   1   8  12        1.53       50.50     30.82 o
   2   8  12       22.29       42.42     26.09 o
   3   8  12       84.17      137.55     34.61 o
  -1  -6  13       12.26      -38.70     38.70 o
   0  -6  13       95.99      121.99     39.37 o
   1  -6  13        0.20        0.70     32.96 o
  -3  -5  13       64.51       47.11     41.90 o
  -2  -5  13       49.39      -17.24     29.50 o
  -1  -5  13       70.95       68.78     31.79 o
   0  -5  13      186.01      200.50     27.79 o
   1  -5  13       50.23       62.54     26.53 o
   2  -5  13        5.08      -22.45     22.45 o
   3  -5  13       51.39       55.31     32.70 o
  -4  -4  13        6.62      -40.83     40.83 o
  -3  -4  13       11.06      -26.09     28.16 o
  -2  -4  13       47.45       43.70     29.08 o
  -1  -4  13       94.57       57.41     30.73 o
   0  -4  13      243.67      227.72     26.94 o
   1  -4  13      241.61      274.96     42.02 o
   2  -4  13      218.48      235.66     27.55 o
   3  -4  13      173.20      146.74     33.07 o
   4  -4  13       41.41       57.66     42.05 o
  -4  -3  13        1.51      -25.97     25.97 o
  -3  -3  13       49.06      -12.58     26.21 o
  -2  -3  13       48.89       23.60     27.24 o
  -1  -3  13        0.82       -8.91     27.11 o
   0  -3  13      593.10      671.20     31.92 o
   1  -3  13       68.78       76.63     20.48 o
   2  -3  13      360.58      330.16     27.53 o
   3  -3  13       31.03       13.61     23.04 o
   4  -3  13        0.18      -17.05     30.08 o
   5  -3  13      157.93      179.18     35.73 o
  -5  -2  13       61.01       48.34     41.44 o
  -4  -2  13      110.98      123.62     29.06 o
  -3  -2  13       15.08       27.52     26.67 o
  -2  -2  13        0.09       -3.04     24.14 o
  -1  -2  13        0.15      -18.89     18.89 o
   0  -2  13      323.24      252.28     46.33 o
   1  -2  13      121.09       83.16     28.80 o
   2  -2  13     1241.08     1241.97     36.68 o
   3  -2  13       70.27       79.45     25.14 o
   4  -2  13      452.92      435.00     53.10 o
   5  -2  13       18.32        4.75     30.67 o
   6  -2  13        1.35       48.98     48.63 o
  -5  -1  13       65.99       37.92     21.44 o
  -4  -1  13       14.38        0.30     21.89 o
  -3  -1  13      175.83      170.32     29.07 o
  -2  -1  13      104.61      115.01     28.96 o
  -1  -1  13        6.52       -6.01     19.94 o
   0  -1  13      117.07       87.70     23.61 o
   1  -1  13      202.73      225.32     21.06 o
   2  -1  13       49.96       59.31     18.58 o
   3  -1  13       76.21       67.86     22.40 o
   4  -1  13       73.39       18.53     37.16 o
   5  -1  13        4.97       11.86     36.59 o
   6  -1  13      361.29      321.29     38.28 o
  -5   0  13      183.12      216.31     23.91 o
  -4   0  13       29.70        6.51     21.00 o
  -3   0  13      109.31      128.81     21.52 o
  -2   0  13       93.33       78.54     25.12 o
  -1   0  13        2.55      -18.80     18.80 o
   0   0  13       26.28        4.60     17.38 o
   1   0  13      399.76      372.58     22.28 o
   2   0  13      657.11      667.84     47.16 o
   3   0  13     1045.69     1071.19     39.81 o
   4   0  13      437.91      471.63     36.96 o
   5   0  13       47.04       -3.12     28.71 o
   6   0  13       12.27      -22.09     29.00 o
  -5   1  13        1.22        0.23     22.23 o
  -4   1  13       25.83        9.63     22.72 o
  -3   1  13       35.39       26.83     20.71 o
  -2   1  13       62.36       55.14     46.31 o
  -1   1  13       97.29      102.42     20.32 o
   0   1  13       62.94       50.34     16.98 o
   1   1  13      145.39      130.39     19.26 o
   2   1  13      231.70      269.27     21.73 o
   3   1  13       25.96       14.67     21.51 o
   4   1  13      186.43      201.47     30.90 o
   5   1  13      264.06      240.26     34.26 o
   6   1  13       38.74       28.96     29.03 o
  -5   2  13        0.37      -21.74     21.74 o
  -4   2  13      574.18      609.38     41.90 o
  -3   2  13      231.09      204.02     24.15 o
  -2   2  13      600.50      656.92     38.38 o
  -1   2  13      482.96      525.92     27.91 o
   0   2  13       52.95       46.81     17.39 o
   1   2  13       44.13       25.66     17.24 o
   2   2  13      727.51      680.99     26.98 o
   3   2  13      294.69      323.88     26.07 o
   4   2  13      565.05      580.33     38.92 o
   5   2  13      122.47      127.40     57.65 o
   6   2  13      192.68      192.42     57.54 o
  -5   3  13       15.10       27.73     30.14 o
  -4   3  13      267.16      295.32     26.88 o
  -3   3  13       58.22       24.25     28.65 o
  -2   3  13      794.63      887.84     43.96 o
  -1   3  13      657.40      635.73     30.45 o
   0   3  13     1043.90     1183.30     37.87 o
   1   3  13      249.22      250.16     22.17 o
   2   3  13      360.80      377.17     24.48 o
   3   3  13       46.66        1.74     24.66 o
   4   3  13       29.92       -9.61     27.24 o
   5   3  13       51.56       15.03     29.51 o
   6   3  13      135.73      100.99     53.29 o
  -5   4  13       11.74       14.04     36.72 o
  -4   4  13        6.71       17.84     28.83 o
  -3   4  13      298.17      301.28     32.57 o
  -2   4  13        5.59       -1.92     26.61 o
  -1   4  13      351.01      454.61     29.08 o
   0   4  13        6.21       -0.24     20.80 o
   1   4  13       67.07       74.46     20.66 o
   2   4  13      249.63      293.41     23.91 o
   3   4  13       50.56      101.69     30.35 o
   4   4  13      562.37      613.68     41.60 o
   5   4  13       67.07       44.81     31.86 o
   6   4  13       96.15      148.83     35.48 o
  -4   5  13      202.76      232.44     35.08 o
  -3   5  13      265.31      234.82     33.53 o
  -2   5  13       35.94       25.64     28.45 o
  -1   5  13      582.97      562.55     39.10 o
   0   5  13       48.10       41.01     22.79 o
   1   5  13      240.67      274.12     22.61 o
   2   5  13        0.39        1.38     18.91 o
   3   5  13        7.09       16.82     24.38 o
   4   5  13      104.53       88.40     31.14 o
   5   5  13       11.28       25.88     32.31 o
  -3   6  13        9.08       16.62     29.43 o
  -2   6  13      157.63      149.11     34.72 o
  -1   6  13        1.20        6.21     29.33 o
   0   6  13      187.90      195.28     27.49 o
   1   6  13        2.35       -0.89     21.46 o
   2   6  13       37.04       58.07     24.56 o
   3   6  13      210.63      228.69     35.27 o
   4   6  13      210.49      174.85     51.43 o
   5   6  13       35.75      -41.67     41.67 o
  -2   7  13      195.25      225.88     35.21 o
  -1   7  13      170.71      183.00     33.42 o
   0   7  13      501.63      570.77     76.77 o
   1   7  13      123.53      172.55     33.82 o
   2   7  13      178.68      213.56     38.59 o
   3   7  13       74.76      129.12     52.90 o
   0   8  13       77.30      128.77     42.73 o
   1   8  13      113.23      276.42     56.09 o
  -1  -5  14        6.60       -7.69     45.89 o
   0  -5  14       41.35       -6.19     33.72 o
   1  -5  14      108.59       91.18     35.28 o
  -2  -4  14      110.37      140.94     34.72 o
  -1  -4  14       18.10       13.15     31.37 o
   0  -4  14       10.89      -19.02     31.32 o
   1  -4  14       89.63       26.35     27.42 o
   2  -4  14       41.69       34.84     27.23 o
   3  -4  14      124.94      142.78     36.90 o
  -3  -3  14       53.93       71.29     31.60 o
  -2  -3  14       20.60       13.23     29.88 o
  -1  -3  14      115.81       99.20     30.04 o
   0  -3  14       52.38       47.36     25.65 o
   1  -3  14      233.29      221.45     53.63 o
   2  -3  14        1.58      -13.86     25.24 o
   3  -3  14       63.45       74.91     33.42 o
   4  -3  14        2.90        1.78     33.44 o
  -4  -2  14       95.30      104.31     36.19 o
  -3  -2  14      320.68      328.75     41.38 o
  -2  -2  14       41.73       22.33     28.34 o
  -1  -2  14      125.50      128.63     31.10 o
   0  -2  14        0.33      -21.64     21.64 o
   1  -2  14      131.93      131.54     21.48 o
   2  -2  14       12.28      -21.77     22.91 o
   3  -2  14      833.20      755.64     35.80 o
   4  -2  14      156.85      160.43     41.59 o
   5  -2  14      383.54      387.05     66.50 o
  -4  -1  14       34.76      -31.85     64.12 o
  -3  -1  14        2.10      -28.29     28.29 o
  -2  -1  14       66.60       45.19     28.03 o
  -1  -1  14      280.49      307.41     33.81 o
   0  -1  14      101.34       30.32     23.23 o
   1  -1  14       42.85        4.50     19.76 o
   2  -1  14       58.68        8.91     18.97 o
   3  -1  14        6.48       16.27     31.50 o
   4  -1  14       11.95      -24.43     34.74 o
   5  -1  14       71.84       13.94     30.36 o
  -4   0  14       61.75       34.57     35.35 o
  -3   0  14      239.87      216.65     31.81 o
  -2   0  14      405.53      490.67     36.55 o
  -1   0  14      140.87      119.66     54.09 o
   0   0  14      352.49      387.00     26.96 o
   1   0  14       20.12      -16.46     18.23 o
   2   0  14       35.99       20.44     20.16 o
   3   0  14       46.00       35.03     24.74 o
   4   0  14      407.46      371.10     36.76 o
   5   0  14      153.87      173.13     63.99 o
  -4   1  14        9.07      -27.47     27.47 o
  -3   1  14      382.51      348.27     37.46 o
  -2   1  14      118.54       83.94     43.34 o
  -1   1  14      435.22      417.18     34.52 o
   0   1  14      877.06      919.27     40.54 o
   1   1  14      296.95      326.69     23.55 o
   2   1  14      338.18      358.84     23.80 o
   3   1  14      176.53      192.35     26.53 o
   4   1  14        4.97      -29.67     29.67 o
   5   1  14        0.76       -9.32     38.89 o
   6   1  14       30.02      -22.03     43.23 o
  -4   2  14        2.60      -29.17     29.17 o
  -3   2  14        0.38       -8.22     27.44 o
  -2   2  14       58.08        2.05     26.23 o
  -1   2  14       27.36       26.50     27.68 o
   0   2  14      395.94      420.00     27.56 o
   1   2  14       31.36      -10.02     18.89 o
   2   2  14      129.23      127.11     21.39 o
   3   2  14      228.64      259.68     31.88 o
   4   2  14        6.04      -12.84     28.65 o
   5   2  14      458.57      514.47     40.85 o
   6   2  14        1.58      -13.05     42.85 o
  -4   3  14        1.21       21.02     29.71 o
  -3   3  14       26.99       -0.92     28.44 o
  -2   3  14      120.21       86.04     31.42 o
  -1   3  14       64.21       65.12     59.12 o
   0   3  14       14.64       46.68     29.59 o
   1   3  14      511.30      519.72     26.54 o
   2   3  14       62.63       85.73     19.96 o
   3   3  14      118.10      148.44     26.05 o
   4   3  14        9.07       14.05     28.93 o
   5   3  14       75.50       88.65     34.23 o
  -4   4  14        1.32        9.65     31.20 o
  -3   4  14        0.49      -18.68     30.42 o
  -2   4  14        4.50      -24.98     28.84 o
  -1   4  14       20.60      -18.53     28.50 o
   0   4  14      149.53      236.97     63.18 o
   1   4  14      150.92      183.97     26.50 o
   2   4  14       64.95      119.98     26.50 o
   3   4  14      173.70      180.36     27.83 o
   4   4  14       34.46       70.31     31.20 o
   5   4  14        0.62      -22.45     45.02 o
  -3   5  14        0.18       16.60     30.27 o
  -2   5  14        1.03        8.83     29.49 o
  -1   5  14      238.91      222.52     34.86 o
   0   5  14      439.56      405.66     30.91 o
   1   5  14      319.26      376.83     30.27 o
   2   5  14      399.34      422.92     32.41 o
   3   5  14       77.36       39.21     32.18 o
   4   5  14      165.90      209.08     35.65 o
   5   5  14       46.39       47.38     46.24 o
  -2   6  14       34.90       15.98     31.38 o
  -1   6  14       37.19       58.97     31.81 o
   0   6  14        3.05       12.15     32.31 o
   1   6  14       20.21       43.82     24.16 o
   2   6  14      437.07      370.96     69.87 o
   3   6  14        0.35      -25.11     29.53 o
   4   6  14      382.19      272.20     51.45 o
  -1   7  14        0.71       48.44     45.32 o
   0   7  14        0.11      -16.49     32.48 o
   1   7  14       32.58       36.93     33.92 o
   2   7  14       10.71       -6.41     33.37 o
   0  -4  15        5.15       10.27     49.01 o
  -2  -3  15       51.51       19.22     47.07 o
  -1  -3  15        4.51      -34.44     46.50 o
   0  -3  15      224.24      316.73     39.24 o
   1  -3  15        0.49      -26.89     26.89 o
   2  -3  15       75.66       63.35     33.86 o
   3  -3  15        0.82      -45.89     45.89 o
  -3  -2  15        7.74      -16.17     46.05 o
  -2  -2  15       34.33       11.15     32.84 o
  -1  -2  15      219.74      252.86     35.77 o
   0  -2  15        3.81      -16.49     30.20 o
   1  -2  15      301.57      291.50     30.54 o
   2  -2  15       23.80       -0.43     26.39 o
   3  -2  15        3.71      -31.77     36.82 o
  -3  -1  15       28.56       -9.05     34.69 o
  -2  -1  15       35.71       -4.72     30.57 o
  -1  -1  15      128.77       45.14     30.85 o
   0  -1  15       73.92       69.49     28.17 o
   1  -1  15      745.67      814.39     39.44 o
   2  -1  15        9.05      -18.40     24.66 o
   3  -1  15      242.62      236.84     35.46 o
   4  -1  15        4.41      -32.49     32.49 o
  -3   0  15       17.14      -29.78     29.78 o
  -2   0  15        8.72        3.08     28.53 o
  -1   0  15       12.52       14.19     28.86 o
   0   0  15       52.60       68.34     25.25 o
   1   0  15       18.16      -15.90     24.12 o
   2   0  15        8.09      -23.55     24.63 o
   3   0  15      212.54      214.17     38.34 o
   4   0  15       30.93        5.34     32.33 o
  -3   1  15       20.17       12.06     29.99 o
  -2   1  15       26.92       37.02     29.17 o
  -1   1  15       16.12      -16.63     27.84 o
   0   1  15      270.99      259.22     33.32 o
   1   1  15       32.42      -21.07     22.97 o
   2   1  15      725.77      781.58     44.03 o
   3   1  15       24.43       -2.32     29.24 o
   4   1  15      200.49      227.55     47.26 o
   5   1  15        0.04      -43.80     43.80 o
  -3   2  15        1.06      -19.06     30.81 o
  -2   2  15      186.92      184.21     32.24 o
  -1   2  15      107.97      108.51     30.90 o
   0   2  15       23.09       -6.24     21.97 o
   1   2  15      244.76      182.46     27.09 o
   2   2  15      130.35       64.78     24.93 o
   3   2  15       78.79      125.42     27.10 o
   4   2  15      204.73      223.44     47.97 o
   5   2  15        3.69        5.21     45.32 o
  -3   3  15      126.08      143.30     33.27 o
  -2   3  15      159.45      144.68     32.21 o
  -1   3  15        7.12       18.46     30.34 o
   0   3  15      106.49       69.80     25.20 o
   1   3  15      438.42      458.98     34.05 o
   2   3  15        4.12      -25.19     25.19 o
   3   3  15      570.50      608.71     43.65 o
   4   3  15        5.47       11.79     32.49 o
  -3   4  15      160.18      164.36     46.24 o
  -2   4  15       13.28       88.04     32.69 o
  -1   4  15      270.84      338.86     39.00 o
   0   4  15       63.83       34.48     32.96 o
   1   4  15       25.05       20.60     25.04 o
   2   4  15        1.77        1.19     25.98 o
   3   4  15      195.46      146.97     36.27 o
   4   4  15        1.32      -34.77     34.77 o
  -2   5  15      163.74      141.01     36.32 o
  -1   5  15       75.87      124.27     36.04 o
   0   5  15       14.04       55.78     37.62 o
   1   5  15       88.61       56.46     27.39 o
   2   5  15      132.17      166.58     36.08 o
   3   5  15        2.92      -26.67     31.25 o
   0   6  15      206.55      315.04     41.76 o
   1   6  15        2.46      -17.39     33.72 o
   2   6  15      116.14      123.79     48.75 o
  -1  -2  16        0.30      -46.08     46.08 o
   0  -2  16       27.95      -13.08     50.52 o
   1  -2  16        7.84      -30.87     33.88 o
  -1  -1  16        6.58      -32.25     32.25 o
   0  -1  16       19.94       69.29     34.49 o
   1  -1  16      136.69      100.37     27.52 o
   2  -1  16       90.56       36.94     33.80 o
   3  -1  16      309.01      177.45     52.17 o
  -2   0  16       15.55       38.06     33.74 o
  -1   0  16       86.51       72.31     33.66 o
   0   0  16        4.56      -49.92     65.53 o
   1   0  16       32.63        7.95     25.91 o
   2   0  16       31.86       47.04     36.82 o
   3   0  16        1.42      -17.53     33.04 o
  -2   1  16      176.44      192.12     39.39 o
  -1   1  16       44.17        0.09     29.87 o
   0   1  16       20.81       18.29     31.76 o
   1   1  16       17.59      -25.55     25.55 o
   2   1  16       82.01        8.66     34.88 o
   3   1  16      106.44      136.25     36.73 o
  -2   2  16      162.39      169.70     34.66 o
  -1   2  16      174.65      131.13     35.85 o
   0   2  16      417.15      567.70     43.71 o
   1   2  16       92.18       84.97     25.77 o
   2   2  16       55.91       54.37     32.20 o
   3   2  16       10.46      -14.14     32.87 o
  -2   3  16       13.83       -6.74     43.69 o
  -1   3  16      161.03      174.34     35.01 o
   0   3  16       70.42       30.09     69.83 o
   1   3  16       46.04       35.83     24.89 o
   2   3  16      152.34      208.88     60.14 o
   3   3  16        0.20       38.07     34.99 o
  -1   4  16      193.56       95.63     49.77 o
   0   4  16       10.28        6.67     34.37 o
   1   4  16      213.38      242.34     30.44 o
   2   4  16        0.85       23.39     41.94 o
 
